# Supplementary material for: Isolation and Characterization of Two Novel Genera of Jumbo Bacteriophages Infecting Xanthomonas vesicatoria Isolated from Agricultural Regions in Mexico
Source: Antibiotics (Basel). 2024 Jul 15;13(7):651. doi: 10.3390/antibiotics13070651 (PMC11273794; doi:10.3390/antibiotics13070651)
Supplement: Supplementary file 1 [file antibiotics-13-00651-s001.zip › Table S1.xlsx]

## Sheet: Hoja1
Table S1: Genome assembly statistics for Xanthomonas phages.
Feature	XaC1	XbC1
Total raw reads	20547340	17714274
Cutadapt filtered reads	19839651	17043954
SPAdes assembly (nt)	348967	367901
N50 (QUAST)	348967	367901
% mapping Cutadapt filtered reads with Bowtie2 using assembled genome	0.983	0.9854
Solved termini using PhageTerm	Long DTR (32,031 bp)	Long DTR (17,851 bp)
% mapping Cutadapt filtered reads with Bowtie2 using corrected termini genome	0.9827	0.9852
