# Supplementary material for: Isolation and Characterization of Two Novel Genera of Jumbo Bacteriophages Infecting Xanthomonas vesicatoria Isolated from Agricultural Regions in Mexico
Source: Antibiotics (Basel). 2024 Jul 15;13(7):651. doi: 10.3390/antibiotics13070651 (PMC11273794; doi:10.3390/antibiotics13070651)
Supplement: Supplementary file 1 [file antibiotics-13-00651-s001.zip › Table S10.xlsx]

## Sheet: Hoja1
Table S10: Classification of identified ORFs of XbC2 phage by functional category.
# ORF	# Gene	Strand	Start	End	Gen lenght	Size amino acid	Updated annotation	BLAST Homology (Best match)	Functional category
122	122	+	65742	66026	285	94	co-chaperonin GroES	co-chaperonin GroES [Cronobacter phage vB_CsaM_GAP32]	Chaperone
264	264	+	193902	194189	288	95	Co-chaperonin	co-chaperonin GroES [Pectinobacterium phage vB_PcaM_CBB]	Chaperone
381	384	+	278297	278962	666	221	HNH endonuclease	HNH endonuclease [Escherichia coli]	DNA cleavage
465	490	+	314925	315485	561	186	HNH endonuclease	hypothetical protein pEaSNUABM12_00572 [Erwinia phage pEa_SNUABM_12]	DNA cleavage
518	552	+	343123	343665	543	180	HNH endonuclease	hypothetical protein [Yersinia phage fHe-Yen9-03]	DNA cleavage
57	57	+	30538	31059	522	173	Cytidilyltranferase	cytitidyltransferase [Pectinobacterium phage vB_PcaM_CBB]	DNA metabolism
67	67	+	35740	36888	1149	382	RNA ligase	putative RNA ligase [Erwinia phage pEa_SNUABM_12]	DNA metabolism
70	70	+	37603	38529	927	308	polynucleotide 5'-kinase and 3'-phosphatase	polynucleotide 5'-kinase and 3'-phosphatase [Cronobacter phage vB_CsaM_GAP32]	DNA metabolism
97	97	+	51119	51580	462	153	CMP/dCMP deaminase	CMP/dCMP deaminase [Pectinobacterium phage vB_PcaM_CBB]	DNA metabolism
100	100	+	52790	53857	1068	355	bifunctional nicotinamide mononucleotide adenylyltransferase/ADP-ribose pyrophosphatase	bifunctional nicotinamide mononucleotide adenylyltransferase/ADP-ribose pyrophosphatase [Pectinobacterium phage vB_PcaM_CBB]	DNA metabolism
102	102	+	54484	55998	1515	504	nicotinate phosphoribosyltransferase	nicotinate phosphoribosyltransferase [Salmonella enterica subsp. enterica serovar Braenderup]	DNA metabolism
128	128	+	70025	70390	366	121	dCMP deaminase	dCMP deaminase [Pectinobacterium phage vB_PcaM_CBB]	DNA metabolism
132	132	+	71557	72114	558	185	Thymidylate kinase	thymidylate kinase [Pectobacterium phage vB_PcaM_CBB]	DNA metabolism
133	133	+	72344	74149	1806	601	anaerobic NTP reductase large subunit	anaerobic NTP reductase large subunit [Pectinobacterium phage vB_PcaM_CBB]	DNA metabolism
137	137	+	75746	76219	474	157	anaerobic ribonucleoside-triphosphate reductase activating protein	anaerobic ribonucleoside-triphosphate reductase activating protein [Pectinobacterium phage vB_PcaM_CBB]	DNA metabolism
145	145	+	86376	86681	306	101	NrdA	hypothetical protein FDG95_gp154 [Pectinobacterium phage vB_PcaM_CBB]	DNA metabolism
151	151	+	89093	90343	1251	416	Nucleotydiltransferase	hypothetical protein GAP32_154 [Cronobacter phage vB_CsaM_GAP32]	DNA metabolism
169	169	+	98514	99101	588	195	Thymidine kinase	thymidine kinase [Cronobacter phage vB_CsaM_GAP32]	DNA metabolism
191	191	+	110991	111227	237	78	GrxA family glutaredoxin	GrxA family glutaredoxin [Salmonella enterica subsp. enterica serovar Braenderup]	DNA metabolism
200	200	+	114706	115350	645	214	Putative deoxynucleoside monophosphate kinase	putative deoxynucleoside monophosphate kinase [Cronobacter phage vB_CsaM_GAP32]	DNA metabolism
220	220	+	131357	132286	930	309	Thymidylate synthase	thymidylate synthase [Salmonella enterica subsp. enterica serovar Braenderup]	DNA metabolism
262	262	+	193047	193661	615	204	Putative phosphoesterase or phosphohydrolase	putative phosphoesterase or phosphohydrolase [Cronobacter phage vB_CsaM_GAP32]	DNA metabolism
299	299	+	220282	222603	2322	773	Ribonucleotide-diphosphate reductase subunit	ribonucleotide-diphosphate reductase subunit [Pectinobacterium phage vB_PcaM_CBB]	DNA metabolism
301	301	+	223432	224553	1122	373	ribonucleotide-diphosphate reductase subunit beta	hypothetical protein FDG95_gp305 [Pectinobacterium phage vB_PcaM_CBB]	DNA metabolism
305	305	+	225475	226188	714	237	nucleoside triphosphate pyrophosphorylase	hypothetical protein FDG95_gp309 [Pectinobacterium phage vB_PcaM_CBB]	DNA metabolism
309	309	+	228107	228619	513	170	Dihydrofolate reductase	dihydrofolate reductase [Cronobacter phage vB_CsaM_GAP32]	DNA metabolism
348	348	+	260095	261021	927	308	Putative ADP-ribosylglycohydrolase	putative ADP-ribosylglycohydrolase [Erwinia phage pEa_SNUABM_47]	DNA metabolism
378	380	+	275957	276538	582	193	putative 5'3'-deoxyribonucleotidase	hypothetical protein FDG95_gp599 [Pectinobacterium phage vB_PcaM_CBB]	DNA metabolism
157	157	+	92712	93119	408	135	acyl carrier protein	acyl carrier protein [Pectinobacterium phage vB_PcaM_CBB]	DNA metabolism
358	358	+	264872	265939	1068	355	Multifunctional transcriptional regulator/nicotinamide-nucleotide adenylyltransferase/ribosylnicotinamide kinase NadR	multifunctional transcriptional regulator/nicotinamide-nucleotide adenylyltransferase/ribosylnicotinamide kinase NadR [Salmonella enterica subsp. enterica serovar Braenderup]	DNA metabolism
359	359	+	265914	266717	804	267	nicotinamide mononucleotide transporter PnuC	hypothetical protein pEaSNUABM44_00359 [Erwinia phage pEa_SNUABM_44]	DNA metabolism
547	581	-	357194	358339	1146	381	DNA condensation	DNA condensation protein [Salmonella phage Munch]	DNA metabolism
552	586	-	361255	362421	1167	388	regulator of chromosome condensation	regulator of chromosome condensation (RCC1) repeat family protein [Serratia phage BF]	DNA metabolism
178	178	+	102324	103589	1266	421	RNA ligase	RNA ligase [Cronobacter phage vB_CsaM_GAP32]	DNA metabolism
110	110	+	59376	60275	900	299	Nudix hydrolase	hypothetical protein FDG95_gp121 [Pectinobacterium phage vB_PcaM_CBB]	DNA metabolism/repair
190	190	+	110536	110973	438	145	Nudix hydrolase	nudix hydrolase [Pectinobacterium phage vB_PcaM_CBB]	DNA metabolism/repair
229	229	-	143975	144442	468	155	MutT/NUDIX hydrolase family protein	MutT/NUDIX hydrolase family protein [Pectinobacterium phage vB_PcaM_CBB]	DNA metabolism/repair
56	56	+	29974	30519	546	181	Adenine methyltransferase	DNA methyltransferase [Cronobacter phage vB_CsaM_GAP32]	DNA modification
125	125	+	67689	68597	909	302	SAM-dependent methyltransferase	hypothetical protein [Burkholderia cenocepacia]	DNA modification
148	148	+	87775	88635	861	286	site-specific DNA-methyltransferase	DNA methyltransferase [Pectobacterium phage vB_PcaM_CBB]	DNA modification
396	400	+	284668	285552	885	294	DNA cytosine methyltransferase	DNA cytosine methyltransferase [Pectinobacterium phage vB_PcaM_CBB]	DNA modification
487	521	+	324623	325162	540	179	S-adenosyl-L- methionine-dependent methyltransferase	hypothetical protein FDJ41_gp422 [Yersinia phage fHe-Yen9-04]	DNA modification
248	248	+	179162	180880	1719	572	Portal vertex protein of head	portal vertex protein of head [Pectinobacterium phage vB_PcaM_CBB]	DNA packaging
270	270	+	197904	198593	690	229	Terminase DNA enzyme large subunit	terminase DNA packaging enzyme large subunit [Pectinobacterium phage vB_PcaM_CBB]	DNA packaging
271	271	+	198595	200244	1650	549	DNA terminase packaging enzyme large subunit	DNA terminase packaging enzyme large subunit [Cronobacter phage vB_CsaM_GAP32]	DNA packaging
521	555	+	344818	346008	1191	396	putative ATP-binding protein	hypothetical protein FDG95_gp449 [Pectinobacterium phage vB_PcaM_CBB]	Enzymatic activity
90	90	+	47303	48088	786	261	Serine/threonine phosphatase	putative serine/threonine protein phosphatase [Erwinia phage pEa_SNUABM_12]	Enzymatic activity
213	213	+	126388	127722	1335	444	ATPase	ATPase [Cronobacter phage vB_CsaM_GAP32]	Enzymatic activity
109	109	+	58567	59358	792	263	Sir2-like protein	putative Sir2-like protein [Cronobacter phage vB_CsaM_GAP32]	Immunity
296	296	+	218345	219046	702	233	CRISPR/Cas system-associated protein Cas4	hypothetical protein GAP32_295 [Cronobacter phage vB_CsaM_GAP32]	Immunity
159	159	+	93573	93872	300	99	O-spanin	structural protein [Pectinobacterium phage vB_PcaM_CBB]	Lysis
184	184	+	106904	107848	945	314	Lysozyme	lysozyme [Pectinobacterium phage vB_PcaM_CBB]	Lysis
315	315	+	231827	232360	534	177	ATP-dependent Clp protease	ATP-dependent Clp protease [Pectinobacterium phage vB_PcaM_CBB]	Proteases
92	92	+	48528	49208	681	226	ATP-dependent Clp protease proteolytic subunit	ATP-dependent Clp protease proteolytic subunit [Pectinobacterium phage vB_PcaM_CBB]	proteases
232	232	+	147393	149687	2295	764	ATP-dependent Clp protease ATP-binding subunit clpA	ATP-dependent Clp protease ATP-binding subunit clpA [Pectinobacterium phage vB_PcaM_CBB]	Proteases
242	242	+	171395	172426	1032	343	Recombination endonuclease subunit	recombination endonuclease subunit [Pectinobacterium phage vB_PcaM_CBB]	Recombination
243	243	+	172439	174580	2142	713	Recombination endonuclease subunit	recombination endonuclease subunit [Pectinobacterium phage vB_PcaM_CBB]	Recombination
274	274	+	202900	204048	1149	382	RecA-like protein	RecA-like protein [Pectinobacterium phage vB_PcaM_CBB]	Recombination
528	562	+	347918	348457	540	179	Pyrimidine dimer DNA glycosylase/endonuclease V	pyrimidine dimer DNA glycosylase/endonuclease V [Escherichia phage 121Q]	Repair
329	329	+	246222	246845	624	207	Phosphoglycolate phosphatase	phosphoglycolate phosphatase [Serratia phage BF]	Repair
89	89	+	45824	47242	1419	472	DNA ligase	DNA ligase [Cronobacter phage vB_CsaM_GAP32]	Replication
259	259	+	188657	191686	3030	1009	DNA polymerase	DNA polymerase [Cronobacter phage vB_CsaM_GAP32]	Replication
273	273	+	201795	202841	1047	348	ssDNA binding	ssDNA binding protein [Cronobacter phage vB_CsaM_GAP32]	Replication
276	276	+	204559	205434	876	291	Putative DNA polymerase III epsilon subunit	putative DNA polymerase III epsilon subunit [Pectinobacterium phage vB_PcaM_CBB]	Replication
277	277	+	205458	206942	1485	494	DEAD/DEAH box helicase family protein	DEAD/DEAH box helicase family protein [Cronobacter phage vB_CsaM_GAP32]	Replication
286	286	+	211898	212941	1044	347	Putative DNA primase	putative DNA primase [Pectinobacterium phage vB_PcaM_CBB]	Replication
287	287	+	212949	214448	1500	499	DNA primase-helicase	DNA primase-helicase [Cronobacter phage vB_CsaM_GAP32]	Replication
310	310	+	228610	229056	447	148	Ribonuclease HI	ribonuclease HI [Salmonella enterica subsp. enterica serovar Braenderup]	Replication
311	311	+	229053	230393	1341	311	DNA helicase	DNA helicase Dda [Pectinobacterium phage vB_PcaM_CBB]	Replication
320	320	+	237466	239451	1986	661	DNA gyrase subunit B	DNA gyrase subunit B [Serratia phage BF]	Replication
321	321	+	239508	240923	1416	471	DNA topoisomerase	hypothetical protein pEaSNUABM49_00324 [Erwinia phage pEa_SNUABM_49]	Replication
328	328	+	245257	246210	954	317	Sliding clamp loader subunit	sliding clamp loader subunit [Pectinobacterium phage vB_PcaM_CBB]	Replication
268	268	+	196377	197360	984	327	RNaseH ribonuclease	RNaseH ribonuclease [Cronobacter phage vB_CsaM_GAP32]	Replication
370	371	+	270265	271047	783	260	RNA synthetase class II	hypothetical protein [Shinella sp. JR1-6]	RNA processing
112	112	+	60646	62097	1452	483	PhoH family protein	PhoH family protein [Cronobacter phage vB_CsaM_GAP32]	Stress-related protein
163	163	+	95665	96105	441	146	Starvation-inducible DNA binding protein	hypothetical protein GAP32_165 [Cronobacter phage vB_CsaM_GAP32]	Stress-related protein
336	336	+	251357	252505	1149	382	Toxic ion resistance protein	toxic ion resistance protein [Pectinobacterium phage vB_PcaM_CBB]	Stress-related protein
338	338	+	252888	253577	690	229	Putative metallopeptidase	putative metallopeptidase [Cronobacter phage vB_CsaM_GAP32]	Stress-related protein
99	99	-	51884	52540	657	218	Major tail protein	major tail protein [Pectinobacterium phage vB_PcaM_CBB]	Structural
107	107	+	57880	58326	447	148	Structural protein	structural protein [Pectinobacterium phage vB_PcaM_CBB]	Structural
138	138	+	76212	76385	174	57	Putative minor tail protein	hypothetical protein GAP32_142 [Cronobacter phage vB_CsaM_GAP32]	Structural
139	139	+	76461	79154	2694	897	Putative minor tail protein	hypothetical protein GAP32_143 [Cronobacter phage vB_CsaM_GAP32]	Structural
140	140	+	79167	81920	2754	917	Putative structural protein	hypothetical protein GAP32_144 [Cronobacter phage vB_CsaM_GAP32]	Structural
158	158	+	93193	93561	369	122	Structural protein	structural protein [Pectinobacterium phage vB_PcaM_CBB]	Structural
198	198	+	113592	114377	786	261	Neck protein	neck protein [Cronobacter phage vB_CsaM_GAP32]	Structural
201	201	+	115437	118091	2655	884	Tail sheath	tail sheath monomer [Pectinobacterium phage vB_PcaM_CBB]	Structural
205	205	+	120851	121312	462	153	Head completion protein	head completion protein [Cronobacter phage vB_CsaM_GAP32]	Structural
207	207	+	121911	122450	540	179	Structural protein	structural protein [Pectinobacterium phage vB_PcaM_CBB]	Structural
209	209	+	123032	124495	1464	487	Structural protein	structural protein [Pectinobacterium phage vB_PcaM_CBB]	Structural
210	210	+	124517	125458	942	313	Structural protein	structural protein [Pectinobacterium phage vB_PcaM_CBB]	Structural
222	222	-	134318	134956	639	212	Structural protein	structural protein [Pectinobacterium phage vB_PcaM_CBB]	Structural
223	223	-	134972	139396	4425	1474	Putative long tail fiber proximal subunit	putative long tail fiber proximal subunit [Erwinia phage pEa_SNUABM_47]	Structural
224	224	-	139534	140394	861	286	Structural protein	structural protein [Pectinobacterium phage vB_PcaM_CBB]	Structural
225	225	-	140475	141608	1134	377	Structural protein	structural protein [Pectinobacterium phage vB_PcaM_CBB]	Structural
230	230	-	144452	145798	1347	448	Tail sheath	tail sheath stabilizer and completion protein [Pectinobacterium phage vB_PcaM_CBB]	Structural
231	231	-	145798	147288	1491	496	Structural protein	structural protein [Pectinobacterium phage vB_PcaM_CBB]	Structural
233	233	-	149721	159740	10020	3339	Structural protein	structural protein [Pectinobacterium phage vB_PcaM_CBB]	Structural
234	234	-	159820	163284	3465	1154	Baseplate wedge	baseplate wedge [Pectinobacterium phage vB_PcaM_CBB]	Structural
235	235	-	163364	163753	390	129	Baseplate	base plate protein [Cronobacter phage vB_CsaM_GAP32]	Structural
236	236	-	163764	164252	489	162	Baseplate hub subunit and tail lysozyme	baseplate hub subunit and tail lysozyme [Pectinobacterium phage vB_PcaM_CBB]	Structural
237	237	-	164285	166984	2700	899	Hub subunit and tail lysozyme	hub subunit and tail lysozyme [Pectinobacterium phage vB_PcaM_CBB]	Structural
239	239	-	169381	169695	315	104	Baseplate wedge	baseplate wedge protein [Pectinobacterium phage vB_PcaM_CBB]	Structural
240	240	-	169695	170432	738	245	Structural protein	structural protein [Pectinobacterium phage vB_PcaM_CBB]	Structural
246	246	-	176043	176897	855	284	Baseplate hub	baseplate hub subunit [Serratia phage BF]	Structural
250	250	+	181282	182121	840	279	Structural protein	structural protein [Pectinobacterium phage vB_PcaM_CBB]	Structural
251	251	+	182141	182773	633	210	Structural protein	structural protein [Pectinobacterium phage vB_PcaM_CBB]	Structural
256	256	+	186187	187803	1617	538	Putative tail protein	putative tail fiber protein [Pectinobacterium phage vB_PcaM_CBB]	Structural
257	257	+	187796	188209	414	137	Tail fiber asembly protein	tail fiber assembly protein [Cronobacter phage vB_CsaM_GAP32]	Structural
265	265	+	194182	194907	726	241	Structural protein	structural protein [Pectinobacterium phage vB_PcaM_CBB]	Structural
266	266	-	194950	195606	657	218	Structural protein	structural protein [Serratia phage BF]	Structural
272	272	+	200280	201569	1290	429	Structural protein	structural protein [Pectinobacterium phage vB_PcaM_CBB]	Structural
290	290	+	214878	215276	399	132	Structural protein	structural protein [Pectinobacterium phage vB_PcaM_CBB]	Structural
294	294	+	217307	217957	651	216	Structural protein	structural protein [Pectinobacterium phage vB_PcaM_CBB]	Structural
298	298	+	219628	220206	579	192	Structural protein	structural protein [Serratia phage BF]	Structural
304	304	+	225098	225475	378	125	Structural protein	structural protein [Pectinobacterium phage vB_PcaM_CBB]	Structural
306	306	-	226225	226878	654	217	Structural protein	structural protein [Pectinobacterium phage vB_PcaM_CBB]	Structural
312	312	+	230430	230966	537	178	Structural protein	structural protein [Pectinobacterium phage vB_PcaM_CBB]	Structural
316	316	+	232434	232967	534	177	Structural protein	structural protein [Pectinobacterium phage vB_PcaM_CBB]	Structural
317	317	+	232957	234540	1584	527	Structural protein	structural protein [Pectinobacterium phage vB_PcaM_CBB]	Structural
318	318	+	234540	236990	2451	816	Structural protein	structural protein [Serratia phage BF]	Structural
322	322	+	241009	243378	2370	789	Structural protein	structural protein [Pectinobacterium phage vB_PcaM_CBB]	Structural
366	366	+	268683	269027	345	114	Structural protein	structural protein [Pectinobacterium phage vB_PcaM_CBB]	Structural
488	522	-	325178	326311	1134	377	Structural protein	structural protein [Pectinobacterium phage vB_PcaM_CBB]	Structural
526	560	+	347166	347438	273	90	Structural protein	structural protein [Pectinobacterium phage vB_PcaM_CBB]	Structural
555	589	-	363787	364527	741	246	Structural protein	structural protein [Pectobacterium phage vB_PatM_CB7]	Structural
441	453	+	301773	303398	1626	541	Adhesin	adhesin [Cronobacter phage vB_CsaM_GAP32]	Structural
124	124	+	67298	67549	252	83	putative membrane protein	putative membrane protein [Klebsiella phage Muenster]	Structural
121	121	+	65474	65764	291	96	MazG-like family protein	hypothetical protein FDG95_gp130 [Pectinobacterium phage vB_PcaM_CBB]	Toxin/Antitoxin
471	499	+	317229	317537	309	102	type II toxin-antitoxin system	hypothetical protein GAP32_457 [Cronobacter phage vB_CsaM_GAP32]	Toxin/Antitoxin
241	241	+	170548	171408	861	286	Sigma for late transcription	sigma factor for late transcription [Pectinobacterium phage vB_PcaM_CBB]	Transcription
502	536	+	334102	334323	222	73	Transcriptional regulator	transcriptional regulator [Pectinobacterium phage vB_PcaM_CBB]	Transcription
504	538	+	334554	335549	996	331	Subfamily RNA polymerase sigma-70 subunit	subfamily RNA polymerase sigma-70 subunit [Cronobacter phage vB_CsaM_GAP32]	Transcription
185	185	+	107874	108218	345	114	Sigma 54 modulation protein/ribosomal protein S30EA	sigma 54 modulation protein/ribosomal protein S30EA [Cronobacter phage vB_CsaM_GAP32]	Translation
314	314	+	231261	231767	507	168	Translation initiation factor IF-3	translation initiation factor IF-3 [Cronobacter phage vB_CsaM_GAP32]	Translation
123	123	+	66028	67296	1269	422	tyrosyl-tRNA synthetase	tyrosyl-tRNA synthetase [Pectinobacterium phage vB_PcaM_CBB]	tRNA processing
144	144	+	85626	86375	750	249	putative tRNA-His guanylyltransferase	putative tRNA-His guanylyltransferase [Pectinobacterium phage vB_PcaM_CBB]	tRNA processing
189	189	+	109355	110470	1116	371	multifunctional tRNA nucleotidyl transferase/2'3'-cyclic phosphodiesterase/2'nucleotidase/phosphatase	multifunctional tRNA nucleotidyl transferase/2'3'-cyclic phosphodiesterase/2'nucleotidase/phosphatase [Cronobacter phage vB_CsaM_GAP32]	tRNA processing
390	393	+	282395	282823	429	142	Peptidyl-tRNA hydrolase	peptidyl-tRNA hydrolase [Pectinobacterium phage vB_PcaM_CBB]	tRNA processing
180	180	+	104031	105545	1515	504	Protein of unknown function DUF2828	hypothetical protein GAP32_176 [Cronobacter phage vB_CsaM_GAP32]	Unknown
556	590	-	364540	365466	927	308	Kelch-like protein	kelch-like protein [Pectinobacterium phage vB_PcaM_CBB]	Unknown
548	582	-	358349	358975	627	208	LamG domain protein	LamG domain-containing protein [Staphylococcus haemolyticus]	Unknown
