# Supplementary material for: Isolation and Characterization of Two Novel Genera of Jumbo Bacteriophages Infecting Xanthomonas vesicatoria Isolated from Agricultural Regions in Mexico
Source: Antibiotics (Basel). 2024 Jul 15;13(7):651. doi: 10.3390/antibiotics13070651 (PMC11273794; doi:10.3390/antibiotics13070651)
Supplement: Supplementary file 1 [file antibiotics-13-00651-s001.zip › Table S11.xlsx]

## Sheet: Hoja1
Table S11. Intergenomic similarity using VIRIDIC
genome	XaC1	Serratia BF	pEa_SNUABM_47	pEa_SNUABM_50	XbC2	Cronobacter vB_CsaM_GAP3	Pectobacterium vB_PcaM_CBB
XaC1	100	22.485	22.641	22.509	21.226	22.376	22.016
Serratia BF	22.485	100	98.587	98.868	52.336	55.656	55.983
pEa_SNUABM_47	22.641	98.587	100	98.939	52.618	55.735	56.24
pEa_SNUABM_50	22.509	98.868	98.939	100	52.43	55.69	55.877
XbC2	21.226	52.336	52.618	52.43	100	56.642	56.06
Cronobacter vB_CsaM_GAP3	22.376	55.656	55.735	55.69	56.642	100	72.533
Pectobacterium vB_PcaM_CBB	22.016	55.983	56.24	55.877	56.06	72.533	100
VIRIDIC
Species and genus clusters table
genome	species_cluster	genus_cluster
XaC1	4	3
BF	1	1
pEa_SNUABM_47	1	1
SNUABM_50	1	1
XbC2	5	4
Cronobacter	2	2
vB_PcaM_CBB	3	2
