# Supplementary material for: Isolation and Characterization of Two Novel Genera of Jumbo Bacteriophages Infecting Xanthomonas vesicatoria Isolated from Agricultural Regions in Mexico
Source: Antibiotics (Basel). 2024 Jul 15;13(7):651. doi: 10.3390/antibiotics13070651 (PMC11273794; doi:10.3390/antibiotics13070651)
Supplement: Supplementary file 1 [file antibiotics-13-00651-s001.zip › Table S2.xlsx]

## Sheet: XaC1
Table S2: Annotation of XaC1 phage genome.
# ORF	# Gene	Strand	Start	End	Gen lenght	Size aa	Updated annotation	BLAST Homology (Best match)	Query cover	E-value	% identity	accession
1	1	+	1542	1820	279	92	Hypothetical protein	No significant
2	2	+	1852	2097	246	81	Hypothetical protein	No significant
3	3	+	2160	2420	261	86	Hypothetical protein	hypothetical protein [Escherichia phage SKA64]	0.96	5e-32	0.6591	UKM17262.1
4	4	+	2503	2988	486	161	Hypothetical protein	hypothetical protein 7t3_0199 [Salmonella phage 7t3]	0.98	9e-21	0.3855	QCW18720.1
5	5	+	2985	3353	369	122	Hypothetical protein	No significant
6	6	+	3363	3557	195	64	Hypothetical protein	No significant
7	7	+	3833	4105	273	90	Hypothetical protein	hypothetical protein EJP02_527 [Escherichia phage EJP2]	0.75	2e-05	0.4	WEM33588.1
8	8	+	4188	4472	285	94	Hypothetical protein	No significant
9	9	+	4555	4746	192	63	Hypothetical protein	No significant
10	10	+	4823	4948	126	41	Hypothetical protein	hypothetical protein FDG95_gp012 [Pectobacterium phage vB_PcaM_CBB]	1	1e-05	0.561	YP_009594552.1
11	11	+	5033	5269	237	78	Hypothetical protein	No significant
12	12	+	5362	5661	300	99	Hypothetical protein	hypothetical protein EJP02_004 [Escherichia phage EJP2]	0.98	1e-08	0.2929	WEM33065.1
13	13	+	5730	6101	372	123	Hypothetical protein	No significant
14	14	+	6098	6328	231	76	Hypothetical protein	No significant
15	15	+	6569	6811	243	80	Virion structural protein	virion structural protein [Pectobacterium phage vB_PcaM_CBB]	0.93	9e-19	0.5067	YP_009595074.1
16	16	+	7204	7950	747	248	Hypothetical protein	No significant
17	17	+	8170	8361	192	63	Hypothetical protein	No significant
18	18	+	8358	8753	396	131	Membrane protein	membrane protein [Escherichia phage alia]	0.85	6e-14	0.375	YP_009985209.1
19	19	+	8830	9147	318	105	Hypothetical protein	hypothetical protein GAP32_022 [Cronobacter phage vB_CsaM_GAP32]	0.94	8e-17	0.3636	YP_006987125.1
20	20	+	9159	9380	222	73	Hypothetical protein	No significant
21	21	+	9577	9798	222	73	Hypothetical protein	No significant
22	22	+	9875	10060	186	61	Hypothetical protein	hypothetical protein JR317_gp222 [Escherichia phage vB_EcoM_PHB05]	0.95	7e-26	0.7931	YP_009984590.1
23	23	+	10057	10242	186	61	Hypothetical protein	No significant
24	24	+	10314	10505	192	63	Hypothetical protein	No significant
25	25	+	10605	10805	201	66	Hypothetical protein	No significant
26	26	+	10882	11094	213	70	Hypothetical protein	No significant
27	27	+	11099	11353	255	84	Hypothetical protein	hypothetical protein GAP32_027 [Cronobacter phage vB_CsaM_GAP32]	0.94	7e-12	0.4177	YP_006987130.1
28	28	+	11429	11686	258	85	Hypothetical protein	No significant
29	29	+	11759	12205	447	148	Hypothetical protein	No significant
30	30	+	12301	12696	396	131	Hypothetical protein	No significant
31	31	+	13106	13333	228	75	Hypothetical protein	No significant
32	32	+	13337	13507	171	56	Hypothetical protein	No significant
33	33	+	13586	13879	294	97	Hypothetical protein	No significant
34	34	+	13999	14454	456	151	Hypothetical protein	hypothetical protein vBEcoMphAPEC6_02680 [Escherichia phage ph0011]	0.92	1e-16	0.3333	WAE77386.1
35	35	+	15595	15837	243	80	Hypothetical protein	hypothetical protein PP741_gp039 [Vibrio phage BUCT194]	0.81	2e-11	0.4769	YP_010657621.1
36	36	+	15908	16279	372	123	Hypothetical protein	hypothetical protein GAP32_030 [Cronobacter phage vB_CsaM_GAP32]	0.47	3e-16	0.7241	YP_006987133.1
37	37	+	16347	16709	363	120	Virion structural protein	hypothetical protein CPT_Munch_040 [Salmonella phage Munch]	0.75	3e-08	0.4086	AZU97984.1
38	38	+	16869	17105	237	78	Hypothetical protein	No significant
39	39	+	17237	17767	531	176	Hypothetical protein	No significant
40	40	+	17899	18171	273	90	Hypothetical protein	No significant
41	41	+	18303	18842	540	179	Hypothetical protein	hypothetical protein FDG95_gp042 [Pectobacterium phage vB_PcaM_CBB]	1	6e-31	0.3737	YP_009594582.1
42	42	+	19014	19388	375	124	Hypothetical protein	No significant
43	43	+	19462	19647	186	61	Hypothetical protein	No significant
44	44	+	19644	19877	234	77	Hypothetical protein	hypothetical protein FDG95_gp456 [Pectobacterium phage vB_PcaM_CBB]	0.94	5e-18	0.5405	YP_009595063.1
45	45	+	19920	20261	342	113	Hypothetical protein	No significant
46	46	+	20335	20601	267	88	Hypothetical protein	hypothetical protein CPT_Muenster_506 [Klebsiella phage Muenster]	0.86	5e-09	0.4416	QOE32672.1
47	47	+	20598	20867	270	89	Hypothetical protein	No significant
48	48	+	20910	21422	513	170	Hypothetical protein	No significant
49	49	+	21419	21655	237	78	Hypothetical protein	No significant
50	50	+	21665	21883	219	72	Hypothetical protein	No significant
51	51	+	22094	22390	297	98	Hypothetical protein	No significant
52	52	+	22466	22699	234	77	Hypothetical protein	hypothetical protein FDH34_gp035 [Serratia phage BF]	0.88	9e-07	0.4156	YP_009599531.1
53	53	+	22790	23692	903	300	Hypothetical protein	hypothetical protein FDG95_gp045 [Pectobacterium phage vB_PcaM_CBB]	0.9	2e-71	0.45	YP_009594585.1
54	54	+	23794	23919	126	41	Hypothetical protein	No significant
55	55	+	23919	24065	147	48	Hypothetical protein	No significant
56	56	+	24254	24619	366	121	Hypothetical protein	No significant
57	57	+	25078	25485	408	135	Hypothetical protein	hypothetical protein FDG95_gp006 [Pectobacterium phage vB_PcaM_CBB]	0.97	1e-17	0.3955	YP_009594546.1
58	58	+	25585	25893	309	102	Hypothetical protein	hypothetical protein [Gammaproteobacteria bacterium]	0.94	8e-08	0.3438	NCB86404.1
59	59	+	25990	26199	210	69	Hypothetical protein	hypothetical protein [Salmonella enterica subsp. enterica serovar Kentucky]	0.97	1e-05	0.4627	EBU7866025.1
60	60	+	26429	26899	471	156	Hypothetical protein	hypothetical protein FDG95_gp011 [Pectobacterium phage vB_PcaM_CBB]	0.97	2e-33	0.4211	YP_009594551.1
61	61	+	26980	27402	423	140	Hypothetical protein	hypothetical protein [Salmonella phage SSBI34]	0.52	7e-08	0.4096	QYC52631.1
62	62	+	27471	27938	468	155	Hypothetical protein	No significant
63	63	+	28017	28493	477	158	Hypothetical protein	hypothetical protein AHP1_1001 [Aeromonas phage Ahp1_CNU-2021]	0.96	2e-06	0.3333	QIW86931.1
64	64	+	28647	28871	225	74	Hypothetical protein	No significant
65	65	+	29660	29911	252	83	Hypothetical protein	No significant
66	66	+	30021	30371	351	116	Hypothetical protein	No significant
67	67	+	30439	30636	198	65	Hypothetical protein	hypothetical protein pEaSNUABM44_00037 [Erwinia phage pEa_SNUABM_44]	0.98	5e-16	0.5625	QXO11733.1
68	68	+	30840	31094	255	84	Hypothetical protein	hypothetical protein [Salmonella enterica subsp. enterica serovar Enteritidis]	0.95	6e-10	0.3902	EDA8060322.1
69	69	+	31173	31604	432	143	Hypothetical protein	No significant
70	70	+	31674	31877	204	67	Hypothetical protein	No significant
71	71	+	32259	32831	573	190	Hypothetical protein	No significant
72	72	+	32815	33342	528	175	Hypothetical protein	No significant
73	73	+	33339	33812	474	157	Hypothetical protein	No significant
74	74	+	33805	34245	441	146	Hypothetical protein	No significant
75	75	+	34236	34748	513	170	Hypothetical protein	No significant
76	76	+	34835	35362	528	175	Hypothetical protein	No significant
77	77	+	35359	35895	537	178	Hypothetical protein	No significant
78	78	+	35892	36392	501	166	Hypothetical protein	No significant
79	79	+	36409	36885	477	158	Hypothetical protein	No significant
80	80	+	36878	37369	492	163	Hypothetical protein	No significant
81	81	+	37353	37853	501	166	Hypothetical protein	No significant
82	82	+	37855	38322	468	155	Hypothetical protein	No significant
83	83	+	38315	38758	444	147	Hypothetical protein	No significant
84	84	+	38755	39204	450	149	Hypothetical protein	No significant
85	85	+	39194	39637	444	147	Hypothetical protein	No significant
86	86	+	39627	40133	507	168	Hypothetical protein	No significant
87	87	+	40188	40700	513	170	Hypothetical protein	No significant
88	88	+	40666	41073	408	135	Hypothetical protein	No significant
89	89	+	41063	41482	420	139	Hypothetical protein	No significant
90	90	+	41578	42036	459	152	Hypothetical protein	hypothetical protein FDG95_gp061 [Pectobacterium phage vB_PcaM_CBB]	0.98	1e-33	0.414	YP_009594601.1
91	91	+	42054	42212	159	52	Hypothetical protein	hypothetical protein [Salmonella enterica subsp. enterica serovar Braenderup]	0.82	1e-09	0.6744	EBS4516661.1
92	92	+	42218	43015	798	265	Hypothetical protein	No significant
93	93	+	43005	43409	405	134	Hypothetical protein	No significant
94	94	+	43409	43828	420	139	Hypothetical protein	No significant
95	95	+	43825	44253	429	142	Hypothetical protein	No significant
96	96	+	44250	44720	471	156	Hypothetical protein	No significant
97	97	+	44753	45076	324	107	Hypothetical protein	No significant
98	98	+	45146	45547	402	133	Hypothetical protein	hypothetical protein FDH34_gp057 [Serratia phage BF]	0.9	2e-24	0.4	YP_009599553.1
99	99	+	45572	45943	372	123	Hypothetical protein	putative HNH endonuclease [Escherichia phage A4]	0.69	2e-22	0.5349	USL83478.1
100	100	+	45988	46761	774	257	Hypothetical protein	No significant
101	101	+	46761	47531	771	256	Hypothetical protein	No significant
102	102	+	47509	48588	1080	359	Hypothetical protein	hypothetical protein BJD26_gp088 [Cyanophage S-RIM32]	0.48	2e-14	0.3402	YP_009301670.1
103	103	+	49458	49973	516	171	Hypothetical protein	hypothetical protein CPT_Munch_089 [Salmonella phage Munch]	0.96	1e-11	0.3371	AZU98033.1
104	104	+	49983	50546	564	187	DNA N-6-adenine-methyltransferase	DNA N-6-adenine-methyltransferase [Salmonella phage Munch]	0.96	2e-65	0.5414	AZU98034.1
105	105	+	50543	51037	495	164	Hypothetical protein	No significant
106	106	+	51037	51570	534	177	Hypothetical protein	No significant
107	107	+	51567	51794	228	75	Hypothetical protein	hypothetical protein [Serratia sp. Se-RSBMAAmG]	1	9e-08	0.4416	WP_282994925.1
108	108	+	51908	52126	219	72	Hypothetical protein	hypothetical protein pEaSNUABM49_00087 [Erwinia phage pEa_SNUABM_49]	0.97	1e-09	0.4384	QXO12333.1
109	109	+	52126	52665	540	179	cytidyltransferase	cytidyltransferase [Cronobacter phage vB_CsaM_GAP32]	0.98	1e-35	0.3898	YP_006987172.1
110	110	+	52652	53092	441	146	Hypothetical protein	No significant
111	111	+	53089	53508	420	139	Hypothetical protein	No significant
112	112	+	53505	53966	462	153	Hypothetical protein	No significant
113	113	+	53959	54237	279	92	Hypothetical protein	hypothetical protein [Escherichia coli]	1	5e-06	0.2581	EES8153925.1
114	114	+	54247	54687	441	146	Hypothetical protein	No significant
115	115	+	54689	55135	447	148	Hypothetical protein	No significant
116	116	+	55128	55556	429	142	Hypothetical protein	No significant
117	117	+	55568	56071	504	167	Hypothetical protein	No significant
118	118	+	56087	56542	456	151	Hypothetical protein	hypothetical protein CPT_Munch_165 [Salmonella phage Munch]	0.97	1e-20	0.3784	AZU98109.1
119	119	+	56552	57187	636	211	Hypothetical protein	hypothetical protein XbC2_62 [Xanthomonas phage XbC2]	0.96	7e-79	0.5388	UYE98491.1
120	120	+	57171	57413	243	80	Hypothetical protein	No significant
121	121	+	57444	58178	735	244	Hypothetical protein	hypothetical protein FDH34_gp070 [Serratia phage BF]	0.97	4e-101	0.6151	YP_009599566.1
122	122	+	58223	58990	768	255	Hypothetical protein	DUF723 domain-containing protein [Leucobacter sp. 7(1)]	0.98	1e-54	0.3721	WP_087013085.1
123	123	+	58987	59175	189	62	Hypothetical protein	No significant
124	124	+	59168	59710	543	180	Hypothetical protein	No significant
125	125	+	59707	60261	555	184	Hypothetical protein	No significant
126	126	+	60254	60784	531	176	Hypothetical protein	No significant
127	127	+	60781	61356	576	191	Hypothetical protein	No significant
128	128	+	61353	61886	534	177	Hypothetical protein	No significant
129	129	+	61886	63028	1143	380	RNA ligase	RNA ligase and tail fiber protein attachment catalyst [Cronobacter phage vB_CsaM_GAP32]	1	8e-137	0.5524	YP_006987183.1
130	130	+	63054	63347	294	97	Hypothetical protein	hypothetical protein FDJ41_gp061 [Yersinia phage fHe-Yen9-04]	0.72	6e-19	0.6	YP_009623671.1
131	131	+	63344	63568	225	74	Hypothetical protein	No significant
132	132	+	63581	63808	228	75	Hypothetical protein	hypothetical protein vBEcoMphAPEC6_00895 [Escherichia phage ph0011]	0.93	5e-22	0.6	WAE77036.1
133	133	+	63790	64758	969	322	Polynucleotide kinase	kinase [Salmonella phage Munch]	1	2e-85	0.4543	AZU98052.1
134	134	+	64806	65243	438	145	Hypothetical protein	No significant
135	135	+	65240	65461	222	73	Hypothetical protein	No significant
136	136	+	65454	65999	546	181	Hypothetical protein	No significant
137	137	+	65996	66295	300	99	Hypothetical protein	No significant
138	138	+	66436	66651	216	71	Hypothetical protein	No significant
139	139	+	66663	66815	153	50	Hypothetical protein	No significant
140	140	+	66817	67026	210	69	Hypothetical protein	No significant
141	141	+	67028	67468	441	146	Hypothetical protein	TPA: hypothetical protein [Escherichia coli]	0.2	5e-05	0.7	HCJ8469857.1
142	142	+	67480	67692	213	70	Hypothetical protein	No significant
143	143	+	67692	68846	1155	384	Hypothetical protein	hypothetical protein NVP2275O_254 [Vibrio phage 2.275.O._10N.286.54.E11]	0.42	8e-30	0.4277	AUS02835.1
144	144	+	68846	69901	1056	351	Hypothetical protein	hypothetical protein NVP2275O_254 [Vibrio phage 2.275.O._10N.286.54.E11]	0.45	3e-29	0.4088	AUS02835.1
145	145	+	69901	70971	1071	356	Hypothetical protein	hypothetical protein 7t3_0279 [Salmonella phage 7t3]	0.85	2e-23	0.2796	QCW18800.1
146	146	+	70968	72047	1080	359	Hypothetical protein	No significant
147	147	+	72049	73485	1437	478	DNA ligase	DNA ligase [Cronobacter phage vB_CsaM_GAP32]	0.99	0	0.5753	YP_006987202.1
148	148	+	73482	73841	360	119	Hypothetical protein	No significant
149	149	+	73834	74211	378	125	Hypothetical protein	hypothetical protein PY216_000556 [Acinetobacter baumannii]	0.98	3e-16	0.4228	EKN8293161.1
150	150	+	74285	74929	645	214	ATP-dependent Clp protease	ATP-dependent Clp protease component [Escherichia phage EJP2]	0.98	9e-78	0.5472	WEM33170.1
151	151	+	74929	75207	279	92	Hypothetical protein	hypothetical protein XbC2_93 [Xanthomonas phage XbC2]	0.88	2e-14	0.4321	UYE98522.1
152	152	+	75209	75652	444	147	Hypothetical protein	hypothetical protein 7t3_0285 [Salmonella phage 7t3]	1	3e-41	0.4762	QCW18806.1
153	153	+	75704	76219	516	171	Hypothetical protein	No significant
154	154	+	76216	76752	537	178	Hypothetical protein	No significant
155	155	+	76730	77230	501	166	Hypothetical protein	No significant
156	156	+	77239	77493	255	84	Hypothetical protein	No significant
157	157	+	77495	77977	483	160	dCMP deaminase	dCMP deaminase [Cronobacter phage vB_CsaM_GAP32]	0.98	1e-81	0.7152	YP_006987212.1
158	158	-	77993	78667	675	224	major tail protein	major tail protein [Xanthomonas phage XbC2]	0.99	8e-41	0.4286	UYE98528.1
159	159	+	78684	79259	576	191	Hypothetical protein	hypothetical protein EJP02_119 [Escherichia phage EJP2]	0.99	1e-24	0.335	WEM33180.1
160	160	+	79353	80447	1095	364	cytidyltransferase	cytidyltransferase [Pectobacterium phage vB_PcaM_CBB]	1	0	0.6822	YP_009594653.1
161	161	+	80496	80987	492	163	Hypothetical protein	No significant
162	162	+	81047	82531	1485	494	nicotinamide phosphoribosyl transferase	nicotinamide phosphoribosyl transferase [Pectobacterium phage vB_PcaM_CBB]	0.97	0	0.6276	YP_009594655.1
163	163	+	82911	83276	366	121	Hypothetical protein	No significant
164	164	+	83294	84451	1158	385	Hypothetical protein	No significant
165	165	+	84513	85070	558	185	Hypothetical protein	No significant
166	166	+	85072	85488	417	138	Hypothetical protein	No significant
167	167	+	85489	85815	327	108	Hypothetical protein	hypothetical protein LP414_27400 [Polaromonas sp. P1(28)-13]	0.95	1e-20	0.4476	UUZ75445.1
168	168	+	85815	86234	420	139	Hypothetical protein	No significant
169	169	+	86237	86536	300	99	Hypothetical protein	No significant
170	170	+	86554	86874	321	106	Hypothetical protein	hypothetical protein EJP02_132 [Escherichia phage EJP2]	0.97	6e-35	0.5728	WEM33193.1
171	171	+	86871	87170	300	99	Hypothetical protein	No significant
172	172	+	87218	88552	1335	444	PhoH-like phosphate starvation-inducible	PhoH-like phosphate starvation-inducible [Cronobacter phage vB_CsaM_GAP32]	1	5e-149	0.4678	YP_006987226.1
173	173	+	88594	89022	429	142	Hypothetical protein	No significant
174	174	+	89024	89305	282	93	Hypothetical protein	No significant
175	175	+	89368	89622	255	84	Hypothetical protein	hypothetical protein FDH34_gp117 [Serratia phage BF]	0.98	1e-19	0.5542	YP_009599613.1
176	176	+	89722	90429	708	235	Hypothetical protein	hypothetical protein FDJ41_gp111 [Yersinia phage fHe-Yen9-04]	0.79	2e-38	0.3942	YP_009623721.1
177	177	+	90434	90664	231	76	Hypothetical protein	No significant
178	178	+	90664	91134	471	156	Hypothetical protein	No significant
179	179	+	91131	91580	450	149	Hypothetical protein	No significant
180	180	+	91590	92120	531	176	thymidylate kinase	thymidylate kinase [Serratia phage BF]	0.97	2e-81	0.6512	YP_009599628.1
181	181	+	92202	92435	234	77	Hypothetical protein	No significant
182	182	+	92443	92625	183	60	Hypothetical protein	No significant
183	183	+	92705	93259	555	184	Hypothetical protein	hypothetical protein FDG95_gp128 [Pectobacterium phage vB_PcaM_CBB]	0.61	1e-19	0.4615	YP_009594668.1
184	184	+	93288	93500	213	70	Hypothetical protein	hypothetical protein XbC2_119 [Xanthomonas phage XbC2]	0.98	3e-08	0.4521	UYE98548.1
185	185	+	93500	93874	375	124	Hypothetical protein	No significant
186	186	+	93877	94626	750	249	Hypothetical protein	hypothetical protein XbC2_120 [Xanthomonas phage XbC2]	0.48	2e-27	0.4793	UYE98549.1
187	187	+	94623	95510	888	295	Hypothetical protein	hypothetical protein [Blastocatellia bacterium]	0.59	6e-09	0.2951	MBX7224228.1
188	188	+	95507	95893	387	128	Hypothetical protein	No significant
189	189	+	95894	96148	255	84	Hypothetical protein	No significant
190	190	+	96150	96704	555	184	Hypothetical protein	No significant
191	191	+	96714	97013	300	99	Hypothetical protein	No significant
192	192	+	97023	97625	603	200	Hypothetical protein	TPA: hypothetical protein [Escherichia coli]	0.98	2e-13	0.276	HCJ8469897.1
193	193	+	97622	98023	402	133	Hypothetical protein	hypothetical protein PBI_SCTP2_523 [Salicola phage SCTP-2]	0.96	5e-17	0.3256	ASV44538.1
194	194	+	98011	98538	528	175	Hypothetical protein	hypothetical protein PP187_gp326 [Klebsiella phage vB_KvM-Eowyn]	0.96	6e-37	0.435	YP_010644809.1
195	195	+	98541	98864	324	107	Hypothetical protein	No significant
196	196	+	98921	99097	177	58	Hypothetical protein	No significant
197	197	+	99101	100357	1257	418	WGR domain-containing protein	WGR domain-containing protein [Corallococcus terminator]	0.14	8e-07	0.4677	WP_120544928.1
198	198	+	100368	100535	168	55	Hypothetical protein	No significant
199	199	+	100688	100939	252	83	Hypothetical protein	No significant
200	200	+	100939	101028	90	29	Hypothetical protein	No significant
201	201	+	101018	101386	369	122	Hypothetical protein	hypothetical protein FDJ41_gp125 [Yersinia phage fHe-Yen9-04]	0.99	8e-48	0.595	YP_009623735.1
202	202	+	101412	101810	399	132	Hypothetical protein	No significant
203	203	+	101803	102366	564	187	Hypothetical protein	No significant
204	204	+	102320	102805	486	161	Hypothetical protein	No significant
205	205	+	102910	103848	939	312	Hypothetical protein	hypothetical protein [Pantoea septica]	0.98	2e-106	0.5079	WP_103797329.1
206	206	+	103896	104228	333	110	Hypothetical protein	No significant
207	207	+	104225	104647	423	140	Hypothetical protein	No significant
208	208	+	104644	105036	393	130	Hypothetical protein	No significant
209	209	+	105127	105510	384	127	Hypothetical protein	No significant
210	210	+	105558	105797	240	79	Hypothetical protein	No significant
211	211	+	105846	106580	735	244	tRNAHis-5'-guanylyltransferase	tRNAHis-5'-guanylyltransferase [Yersinia phage fHe-Yen9-03]	0.98	1e-115	0.6599	SOK58953.1
212	212	+	106577	106960	384	127	Hypothetical protein	No significant
213	213	+	106962	107330	369	122	Hypothetical protein	hypothetical protein CPT_Munch_161 [Salmonella phage Munch]	0.83	3e-05	0.3238	AZU98105.1
214	214	+	107339	107656	318	105	DUF4326 domain-containing protein	DUF4326 domain-containing protein [Escherichia phage ph0011]	0.92	1e-49	0.7938	WAE77091.1
215	215	+	107656	108345	690	229	Hypothetical protein	hypothetical protein AAY80_169 [Stenotrophomonas phage vB_SmaS-DLP_6]	0.98	3e-11	0.2879	AMQ65954.1
216	216	+	108390	108839	450	149	Hypothetical protein	No significant
217	217	+	108829	109263	435	144	Hypothetical protein	No significant
218	218	+	109253	109699	447	148	Hypothetical protein	No significant
219	219	+	109683	110219	537	178	Hypothetical protein	No significant
220	220	+	110212	111507	1296	431	nucleotidyltransferase	nucleotidyltransferase [Cronobacter phage vB_CsaM_GAP32]	0.94	0	0.6601	YP_006987259.1
221	221	+	111507	111701	195	64	Hypothetical protein	No significant
222	222	+	111780	112046	267	88	Hypothetical protein	No significant
223	223	+	112102	112674	573	190	Hypothetical protein	hypothetical protein A4_495 [Escherichia phage A4]	0.65	5e-23	0.424	USL83571.1
224	224	+	112684	113268	585	194	Hypothetical protein	hypothetical protein PBI_121Q_500 [Escherichia phage 121Q]	0.98	2e-27	0.398	YP_009102087.1
225	225	+	113279	116014	2736	911	structural protein	putative structural protein [Xanthomonas phage XbC2]	0.99	0	0.3952	UYE98569.1
226	226	+	116027	116389	363	120	Rz-like spanin	Rz-like spanin [Yersinia phage fHe-Yen9-04]	0.91	2e-11	0.3628	YP_009623764.1
227	227	+	116376	116687	312	103	Hypothetical protein	hypothetical protein PBI_121Q_512 [Escherichia phage 121Q]	0.89	7e-18	0.4457	YP_009102099.1
228	228	+	116689	117324	636	211	HNH endonuclease	TPA: HNH endonuclease [Caudoviricetes sp.]	0.41	7e-17	0.4333	DAY00714.1
229	229	+	118056	118496	441	146	starvation-inducible transcriptional regulator	starvation-inducible transcriptional regulator [Serratia phage BF]	0.97	9e-67	0.6713	YP_009599660.1
230	230	+	118543	118770	228	75	Hypothetical protein	No significant
231	231	+	118763	119176	414	137	Hypothetical protein	No significant
232	232	+	119173	119349	177	58	Hypothetical protein	No significant
233	233	+	119359	119562	204	67	Hypothetical protein	No significant
234	234	+	119633	120133	501	166	thymidine kinase	thymidine kinase [Xanthomonas phage XbC2]	0.99	4e-65	0.6303	UYE98598.1
235	235	+	120136	120393	258	85	Hypothetical protein	TPA: hypothetical protein [Escherichia coli]	0.98	2e-11	0.4157	HCJ8466557.1
236	236	+	120408	120602	195	64	Hypothetical protein	No significant
237	237	+	120602	120931	330	109	Hypothetical protein	hypothetical protein [Yersinia phage fHe-Yen9-03]	0.94	2e-12	0.3679	SOK58982.1
238	238	+	120931	121275	345	114	Hypothetical protein	Phage protein [Yersinia phage fHe-Yen9-03]	0.98	2e-38	0.5714	SOK58980.1
239	239	+	121284	121853	570	189	Hypothetical protein	No significant
240	240	+	121859	122074	216	71	Hypothetical protein	No significant
241	241	+	122071	122619	549	182	Hypothetical protein	No significant
242	242	+	122606	123151	546	181	Hypothetical protein	No significant
243	243	+	123151	123462	312	103	Hypothetical protein	No significant
244	244	+	123549	123992	444	147	Hypothetical protein	No significant
245	245	+	123996	124493	498	165	Hypothetical protein	No significant
246	246	+	124496	124915	420	139	Hypothetical protein	No significant
247	247	+	124968	126230	1263	420	RNA ligase	RNA ligase [Cronobacter phage vB_CsaM_GAP32]	0.99	4e-169	0.5792	YP_006987280.1
248	248	+	126233	126457	225	74	Hypothetical protein	No significant
249	249	+	126454	126660	207	68	Hypothetical protein	No significant
250	250	+	126783	127451	669	222	Hydrolase	hydrolase [Escherichia phage ESCO13]	1	1e-45	0.4081	YP_009786670.1
251	251	+	127451	128266	816	271	Hypothetical protein	hypothetical protein EPNKCIFM_00103 [Klebsiella phage KP13-16]	0.98	1e-104	0.5677	UYL04405.1
252	252	+	128391	129977	1587	528	Hypothetical protein	protein of unknown function DUF2828 [Xanthomonas phage XbC2]	0.99	0	0.5284	UYE98609.1
253	253	+	130023	130166	144	47	Hypothetical protein	No significant
254	254	+	130170	130673	504	167	Hypothetical protein	hypothetical protein JETCAE03_34560 [Ignavibacteriaceae bacterium]	0.26	1e-06	0.5455	GJQ43958.1
255	255	+	130873	131802	930	309	Hypothetical protein	hypothetical protein FDJ41_gp180 [Yersinia phage fHe-Yen9-04]	0.95	5e-83	0.4615	YP_009623790.1
256	256	+	131812	132201	390	129	ribosome-associated translation inhibitor	ribosome-associated translation inhibitor RaiA [Ignatzschineria larvae]	0.69	3e-16	0.3889	WP_026879652.1
257	257	+	132258	132431	174	57	Hypothetical protein	No significant
258	258	+	132428	132568	141	46	Hypothetical protein	No significant
259	259	+	132571	133692	1122	373	tRNA nucleotidyltransferase	tRNA nucleotidyltransferase [Cronobacter phage vB_CsaM_GAP32]	0.99	1e-155	0.5989	YP_006987291.1
260	260	+	133759	134190	432	143	nudix hydrolase	nudix hydrolase [Serratia phage BF]	0.93	2e-66	0.694	YP_009599685.1
261	261	+	134187	134429	243	80	glutaredoxin	glutaredoxin [Pectobacterium phage vB_PcaM_CBB]	0.96	1e-30	0.6883	YP_009594734.1
262	262	+	134431	134862	432	143	tRNA amidotransferase	tRNA amidotransferase [Yersinia phage fHe-Yen9-04]	0.98	1e-23	0.3972	YP_009623796.1
263	263	+	134856	135197	342	113	Hypothetical protein	hypothetical protein [Yersinia phage fHe-Yen9-03]	0.97	2e-08	0.2679	SOK58999.1
264	264	+	135277	135531	255	84	Hypothetical protein	hypothetical protein GAP32_191 [Cronobacter phage vB_CsaM_GAP32]	0.91	6e-22	0.5455	YP_006987296.1
265	265	+	135577	135759	183	60	Hypothetical protein	No significant
266	266	+	135743	136201	459	152	ADP-ribose binding protein	ADP-ribose binding protein [Salmonella phage Munch]	0.95	7e-35	0.4503	AZU98169.1
267	267	+	136206	136505	300	99	Hypothetical protein	No significant
268	268	+	136541	136831	291	96	Hypothetical protein	No significant
269	269	+	136833	137231	399	132	Hypothetical protein	hypothetical protein FDJ41_gp191 [Yersinia phage fHe-Yen9-04]	0.9	2e-16	0.3583	YP_009623801.1
270	270	+	137287	138057	771	256	neck protein	neck protein [Cronobacter phage vB_CsaM_GAP32]	0.98	6e-126	0.6746	YP_006987300.1
271	271	+	138100	138351	252	83	Hypothetical protein	hypothetical protein GAP32_196 [Cronobacter phage vB_CsaM_GAP32]	0.95	1e-11	0.3291	YP_006987301.1
272	272	+	138416	139102	687	228	putative deoxynucleoside monophosphate kinase	putative deoxynucleoside monophosphate kinase [Cronobacter phage vB_CsaM_GAP32]	1	4e-86	0.559	YP_006987302.1
273	273	+	139190	141826	2637	878	Phage tail sheath monomer	Phage tail sheath monomer [Yersinia phage fHe-Yen9-03]	0.99	0	0.6583	SOK59007.1
274	274	+	141927	142616	690	229	putative structural protein	putative structural protein [Erwinia phage pEa_SNUABM_12]	1	2e-112	0.655	QOI71138.1
275	275	+	142715	143488	774	257	tail tube protein	tail tube protein [Cronobacter phage vB_CsaM_GAP32]	1	5e-145	0.7481	YP_006987305.1
276	276	+	143498	144589	1092	363	tail tube protein	tail tube protein [Serratia phage BF]	1	4e-162	0.6181	YP_009599699.1
277	277	+	144589	145041	453	150	head completion protein	head completion protein [Pectobacterium phage vB_PcaM_CBB]	1	6e-62	0.6291	YP_009594748.1
278	278	+	145038	145583	546	181	Hypothetical protein	hypothetical protein FDH34_gp205 [Serratia phage BF]	1	8e-68	0.6054	YP_009599701.1
279	279	+	145610	146158	549	182	virion structural protein	virion structural protein [Pectobacterium phage vB_PcaM_CBB]	0.99	5e-97	0.7514	YP_009594750.1
280	280	+	146162	146731	570	189	structural protein	structural protein [Escherichia phage A4]	0.98	8e-42	0.4694	USL83631.1
281	281	+	146743	147618	876	291	Hypothetical protein	No significant
282	282	+	147593	147925	333	110	Hypothetical protein	No significant
283	283	+	147922	148599	678	225	virion structural protein	virion structural protein [Pectobacterium phage vB_PcaM_CBB]	0.97	4e-29	0.3829	YP_009594752.1
284	284	+	148611	149531	921	306	Hypothetical protein	hypothetical protein pEaSNUABM49_00209 [Erwinia phage pEa_SNUABM_49]	1	5e-62	0.4529	QXO12455.1
285	285	+	149531	149920	390	129	Hypothetical protein	hypothetical protein XbC2_211 [Xanthomonas phage XbC2]	0.97	3e-07	0.3034	UYE98640.1
286	286	+	149924	150295	372	123	Hypothetical protein	hypothetical protein XbC2_212 [Xanthomonas phage XbC2]	0.99	1e-38	0.5285	UYE98641.1
287	287	+	150443	151771	1329	442	ATPase	ATPase [Yersinia phage fHe-Yen9-04]	0.96	5e-171	0.5602	YP_009623818.1
288	288	+	151838	153217	1380	459	HNH endonuclease	HNH endonuclease [Escherichia phage vB_Ec-M-J]	0.96	0	0.5965	WGM49538.1
289	289	+	153341	153583	243	80	Hypothetical protein	No significant
290	290	+	153583	154233	651	290	Hypothetical protein	hypothetical protein EcMJ_298 [Escherichia phage vB_Ec-M-J]	0.99	1e-51	0.4612	WGM49540.1
291	291	+	154226	154540	315	104	Hypothetical protein	hypothetical protein FDG95_gp220 [Pectobacterium phage vB_PcaM_CBB]	0.92	6e-30	0.5312	YP_009594760.1
292	292	+	154515	155123	609	202	Hypothetical protein	hypothetical protein CPT_Munch_247 [Salmonella phage Munch]	0.89	4e-58	0.5083	AZU98191.1
293	293	+	155127	155402	276	91	Hypothetical protein	No significant
294	294	+	155399	155752	354	117	Hypothetical protein	No significant
295	295	+	155712	156626	915	304	thymidylate synthase	thymidylate synthase [Escherichia phage EJP2]	1	2e-137	0.6109	WEM33280.1
296	296	-	156655	158802	2148	715	Hypothetical protein	hypothetical protein [Yersinia phage fHe-Yen9-03]	0.99	0	0.4786	SOK59028.1
297	297	-	158891	160933	2043	680	prophage tail fiber N-terminal domain-containing protein	prophage tail fiber N-terminal domain-containing protein [Erwinia endophytica]	0.82	4e-152	0.4385	WP_152322394.1
298	298	-	161036	163543	2508	835	EPS depolymerase	EPS depolymerase [Erwinia phage PEp14]	0.93	1e-180	0.3983	YP_005098420.1
299	299	-	163642	164277	636	211	virion structural protein	virion structural protein [Cronobacter phage vB_CsaM_GAP32]	1	5e-67	0.533	YP_006987324.1
300	300	-	164292	168146	3855	1284	putative long tail fiber proximal subunit	putative long tail fiber proximal subunit [Xanthomonas phage XbC2]	1	0	0.5616	UYE98652.1
301	301	-	168262	172986	4725	1574	Hypothetical protein	hypothetical protein [Ichthyobacterium seriolicida]	0.31	2e-88	0.4603	WP_096686594.1
302	302	-	173001	173873	873	290	virion structural protein	virion structural protein [Yersinia phage fHe-Yen9-04]	1	1e-112	0.5862	YP_009623829.1
303	303	+	173983	174576	594	197	Hypothetical protein	hypothetical protein CPT_Munch_453 [Salmonella phage Munch]	0.92	1e-47	0.4656	AZU98386.1
304	304	-	174591	175661	1071	356	Hypothetical protein	hypothetical protein pEaSNUABM49_00228 [Erwinia phage pEa_SNUABM_49]	0.95	2e-90	0.4744	QXO12474.1
305	305	+	175769	176266	498	165	Hypothetical protein	hypothetical protein XbC2_226 [Xanthomonas phage XbC2]	1	1e-67	0.6506	UYE98655.1
306	306	+	176279	176887	609	202	Hypothetical protein	hypothetical protein GAP32_224 [Cronobacter phage vB_CsaM_GAP32]	1	2e-119	0.8069	YP_006987329.1
307	307	+	176898	178007	1110	369	MutT/NUDIX hydrolase	MutT/NUDIX hydrolase [Pectobacterium phage vB_PcaM_CBB]	1	3e-90	0.8323	YP_009594772.1
308	308	-	178004	178471	468	155	MutT/NUDIX hydrolase	MutT/NUDIX hydrolase [Pectobacterium phage vB_PcaM_CBB]	1	3e-90	0.8323	YP_009594772.1
309	309	-	178482	179813	1332	443	tail sheath stabilizer and completion protein	tail sheath stabilizer and completion protein [Escherichia phage UE-S1]	0.99	3e-149	0.5156	UTS53895.1
310	310	-	179825	181300	1476	491	virion structural protein	virion structural protein [Serratia phage BF]	0.99	0	0.5528	YP_009599729.1
311	311	+	181404	183728	2325	774	ATP-dependent protease	ATP-dependent protease [Yersinia phage fHe-Yen9-04]	0.97	0	0.5657	YP_009623838.1
312	312	-	183758	193756	9999	3332	virion structural protein	virion structural protein [Pectobacterium phage vB_PcaM_CBB]	0.99	0	0.5782	YP_009594776.1
313	313	-	193838	197314	3477	1158	putative baseplate wedge protein	putative baseplate wedge protein [Erwinia phage pEa_SNUABM_47]	1	0	0.6494	QOI71717.1
314	314	-	197391	197765	375	124	base plate protein	base plate protein [Serratia phage BF]	0.99	1e-49	0.6179	YP_009599733.1
315	315	-	197779	198267	489	162	baseplate hub subunit and tail lysozyme	baseplate hub subunit and tail lysozyme [Pectobacterium phage vB_PcaM_CBB]	0.98	2e-67	0.6101	YP_009594779.1
316	316	-	198280	200922	2643	880	Hypothetical protein	hypothetical protein pEaSNUABM49_00240 [Erwinia phage pEa_SNUABM_49]	0.99	0	0.5506	QXO12486.1
317	317	-	200936	203068	2133	710	virion structural protein	virion structural protein [Cronobacter phage vB_CsaM_GAP32]	0.98	0	0.4294	YP_006987340.1
318	318	-	203081	203380	300	99	baseplate wedge subunit	baseplate wedge subunit [Pectobacterium phage vB_PcaM_CBB]	0.98	7e-35	0.6224	YP_009594782.1
319	319	-	203380	204255	876	291	virion structural protein	virion structural protein [Yersinia phage fHe-Yen9-04]	1	1e-105	0.5374	YP_009623846.1
320	320	+	204390	205256	867	288	sigma for late transcription	sigma for late transcription [Xanthomonas phage XbC2]	0.98	1e-148	0.7123	UYE98670.1
321	321	+	205240	206271	1032	343	recombination-related endonuclease	recombination-related endonuclease [Escherichia phage EJP2]	1	0	0.6986	WEM33302.1
322	322	+	206281	208422	2142	713	putative endonuclease subunit	putative endonuclease subunit [Erwinia phage pEa_SNUABM_50]	1	0	0.5554	QOI72265.1
323	323	-	208439	208921	483	160	DNA endonuclease VII	DNA endonuclease VII [Escherichia phage UB]	0.98	9e-73	0.7081	AXC36779.1
324	324	+	209714	210187	474	157	Hypothetical protein	No significant
325	325	+	210184	210645	462	153	Hypothetical protein	No significant
326	326	-	210651	210809	159	52	Hypothetical protein	hypothetical protein pEaSNUABM44_00245 [Erwinia phage pEa_SNUABM_44]	0.96	9e-09	0.46	QXO11941.1
327	327	-	210827	211693	867	288	baseplate hub subunit	baseplate hub subunit [Serratia phage BF]	1	1e-104	0.5326	YP_009599744.1
328	328	+	211755	213884	2130	709	virion structural protein	virion structural protein [Yersinia phage fHe-Yen9-04]	0.99	1e-84	0.3029	YP_009623854.1
329	329	+	213898	215646	1749	582	portal protein	portal protein [Cronobacter phage vB_CsaM_GAP32]	1	0	0.661	YP_006987350.1
330	330	+	215646	215879	234	77	Hypothetical protein	hypothetical protein FDH34_gp251 [Serratia phage BF]	0.93	8e-26	0.6806	YP_009599747.1
331	331	+	216000	216851	852	283	Hypothetical protein	hypothetical protein CPT_Munch_280 [Salmonella phage Munch]	0.99	2e-55	0.4582	AZU98224.1
332	332	+	216868	217497	630	209	prohead core scaffold and protease	prohead core scaffold and protease [Serratia phage BF]	0.99	7e-95	0.649	YP_009599749.1
333	333	+	217568	218677	1110	369	Hypothetical protein	hypothetical protein FDG95_gp256 [Pectobacterium phage vB_PcaM_CBB]	1	4e-154	0.6193	YP_009594796.1
334	334	+	218777	219952	1176	391	major head protein	major head protein [Cronobacter phage vB_CsaM_GAP32]	1	0	0.8849	YP_006987355.1
335	335	+	220141	220533	393	130	Hypothetical protein	hypothetical protein pEaSNUABM47_00253 [Erwinia phage pEa_SNUABM_47]	0.71	2e-07	0.3118	QOI71737.1
336	336	+	220533	220841	309	102	Hypothetical protein	No significant
337	337	+	220884	221186	303	100	Hypothetical protein	hypothetical protein EJP02_257 [Escherichia phage EJP2]	0.98	3e-51	0.79	WEM33318.1
338	338	+	221274	221738	465	154	Hypothetical protein	No significant
339	339	+	221795	223633	1839	612	putative tail fiber protein	putative tail fiber protein [Erwinia phage pEa_SNUABM_47]	0.98	6e-167	0.4723	QOI71739.1
340	340	+	223633	224229	597	198	Hypothetical protein	hypothetical protein FDH34_gp259 [Serratia phage BF]	0.34	3e-18	0.6216	YP_009599755.1
341	341	+	224331	224633	303	100	Hypothetical protein	No significant
342	342	+	224700	227723	3024	1007	DNA polymerase	DNA polymerase [Salmonella phage Munch]	1	0	0.6476	AZU98234.1
343	343	+	227765	228142	378	125	Hypothetical protein	No significant
344	344	+	228209	228937	729	242	Hypothetical protein	hypothetical protein FDH34_gp263 [Serratia phage BF]	1	1e-80	0.4857	YP_009599759.1
345	345	+	228986	229600	615	204	phosphoesterase	phosphoesterase [Serratia phage BF]	1	2e-83	0.5882	YP_009599760.1
346	346	+	229614	229814	201	66	Hypothetical protein	hypothetical protein EJP02_265 [Escherichia phage EJP2]	1	1e-23	0.6618	WEM33326.1
347	347	+	229816	230100	285	94	co-chaperonin GroES	co-chaperonin GroES [Serratia phage BF]	1	6e-29	0.5638	YP_009599762.1
348	348	+	230097	230810	714	237	Hypothetical protein	hypothetical protein EJP02_267 [Escherichia phage EJP2]	0.9	2e-45	0.4081	WEM33328.1
349	349	-	230849	231505	657	218	structural protein	structural protein [Xanthomonas phage XbC2]	0.98	5e-84	0.6419	UYE98695.1
350	350	-	231531	232085	555	184	virion structural protein	virion structural protein [Yersinia phage fHe-Yen9-04]	0.99	2e-81	0.6667	YP_009623874.1
351	351	+	232283	233275	993	330	53EXOc domain-containing protein	53EXOc domain-containing protein [Escherichia phage ph0011]	1	3e-169	0.6818	WAE77210.1
352	352	+	233275	233778	504	167	Hypothetical protein	hypothetical protein FDH34_gp271 [Serratia phage BF]	1	4e-55	0.515	YP_009599767.1
353	353	+	233855	234574	720	239	large terminase protein	large terminase protein [uncultured Caudovirales phage]	0.71	9e-14	0.2979	CAB4140675.1
354	354	+	234564	236171	1608	535	Phage terminase	Phage terminase, large subunit [Yersinia phage fHe-Yen9-03]	0.98	0	0.6926	SOK59080.1
355	355	+	236211	237509	1299	432	structural protein	structural protein [Xanthomonas phage XbC2]	0.98	0	0.6098	UYE98701.1
356	356	+	237940	238965	1026	341	ssDNA binding protein	ssDNA binding protein [Xanthomonas phage XbC2]	0.99	4e-141	0.5971	UYE98702.1
357	357	+	239016	240155	1140	379	RecA-like protein	RecA-like protein [Pectobacterium phage vB_PcaM_CBB]	0.99	0	0.7158	YP_009594818.1
358	358	+	240211	240678	468	155	Hypothetical protein	hypothetical protein XbC2_275 [Xanthomonas phage XbC2]	0.96	1e-61	0.62	UYE98704.1
359	359	+	240689	240982	294	97	Hypothetical protein	No significant
360	360	+	240979	241782	804	267	RNase	RNase [Salmonella phage Munch]	0.98	2e-74	0.4478	AZU98250.1
361	361	+	241798	243264	1467	488	helicase	helicase [Salmonella phage Munch]	1	0	0.7725	AZU98251.1
362	362	+	243313	243765	453	150	Hypothetical protein	hypothetical protein EJP02_280 [Escherichia phage EJP2]	0.81	1e-43	0.6111	WEM33341.1
363	363	+	243817	244317	501	166	Hypothetical protein	hypothetical protein GAP32_278 [Cronobacter phage vB_CsaM_GAP32]	1	2e-88	0.7289	YP_006987383.1
364	364	+	244317	245150	834	277	Hypothetical protein	hypothetical protein GAP32_279 [Cronobacter phage vB_CsaM_GAP32]	1	2e-76	0.4306	YP_006987384.1
365	365	+	245140	245838	699	232	Hypothetical protein	hypothetical protein GAP32_279 [Cronobacter phage vB_CsaM_GAP32]	1	2e-76	0.4306	YP_006987384.1
366	366	+	245838	246158	321	106	Hypothetical protein	No significant
367	367	+	246160	246783	624	207	Hypothetical protein	hypothetical protein GAP32_279 [Cronobacter phage vB_CsaM_GAP32]	1	2e-76	0.4306	YP_006987384.1
368	368	-	246764	247120	357	118	Hypothetical protein	hypothetical protein CPT_Munch_314 [Salmonella phage Munch]	0.96	4e-47	0.6667	AZU98258.1
369	369	+	247183	248157	975	324	virion structural protein	virion structural protein [Cronobacter phage vB_CsaM_GAP32]	1	8e-156	0.6543	YP_006987389.1
370	370	+	248217	249242	1026	341	putative DNA primase	putative DNA primase [Pectobacterium phage vB_PcaM_CBB]	1	4e-126	0.5072	YP_009594830.1
371	371	+	249255	250730	1476	491	DnaB-like DNA helicase	DnaB-like DNA helicase [Vibrio phage 2.275.O._10N.286.54.E11]	0.84	3e-156	0.5346	AUS02599.1
372	372	+	250734	250997	264	87	virion structural protein	virion structural protein [Yersinia phage fHe-Yen9-04]	0.96	5e-36	0.6905	YP_009623895.1
373	373	+	250994	251683	690	229	Hypothetical protein	hypothetical protein [Vibrio phage MZH0603]	0.98	6e-116	0.7124	QGT52245.1
374	374	+	251693	251851	159	52	Hypothetical protein	hypothetical protein pEaSNUABM12_00290 [Erwinia phage pEa_SNUABM_12]	0.9	3e-14	0.6809	QOI71228.1
375	375	+	251852	252244	393	130	structural protein	structural protein [Xanthomonas phage XbC2]	0.98	3e-48	0.6154	UYE98719.1
376	376	+	252292	253179	888	295	virion structural protein	virion structural protein [Yersinia phage fHe-Yen9-04]	0.99	3e-92	0.5279	YP_009623898.1
377	377	+	253179	253391	213	70	virion structural protein	virion structural protein [Cronobacter phage vB_CsaM_GAP32]	1	4e-25	0.6714	YP_006987396.1
378	378	+	253394	254059	666	221	Hypothetical protein	hypothetical protein FDH34_gp295 [Serratia phage BF]	0.64	2e-33	0.4685	YP_009599791.1
379	379	+	254093	254677	585	194	Hypothetical protein	hypothetical protein CPT_Munch_324 [Salmonella phage Munch]	0.99	1e-77	0.6633	AZU98268.1
380	380	+	254688	255011	324	107	Hypothetical protein	hypothetical protein XbC2_295 [Xanthomonas phage XbC2]	1	7e-40	0.5981	UYE98724.1
381	381	+	255106	255798	693	230	exonuclease	exonuclease [Escherichia phage Ecwhy_1]	0.98	2e-128	0.7709	QAY00412.1
382	382	+	255802	256398	597	198	Hypothetical protein	hypothetical protein [Yersinia phage fHe-Yen9-03]	0.98	7e-39	0.4213	SOK59107.1
383	383	+	256428	257000	573	190	Hypothetical protein	hypothetical protein [Yersinia phage fHe-Yen9-03]	0.99	6e-73	0.5632	SOK59108.1
384	384	+	257066	259396	2331	776	ribonucleotide reductase	ribonucleotide reductase [Pectobacterium phage vB_PcaM_CBB]	1	0	0.7497	YP_009594843.1
385	385	+	259442	260215	774	257	Hypothetical protein	hypothetical protein [Yersinia phage fHe-Yen9-03]	1	7e-141	0.7393	SOK59110.1
386	386	+	260226	261347	1122	373	ribonucleotide-diphosphate reductase subunit beta	ribonucleotide-diphosphate reductase subunit beta [Xanthomonas phage XbC2]	1	0	0.807	UYE98730.1
387	387	+	261398	261955	558	185	Hypothetical protein	No significant
388	388	+	261952	262494	543	180	Hypothetical protein	No significant
389	389	+	262491	262862	372	123	Hypothetical protein	hypothetical protein Ecwhy1_65 [Escherichia phage Ecwhy_1]	0.93	4e-08	0.2975	QAY00346.1
390	390	+	262935	263168	234	77	Hypothetical protein	hypothetical protein XbC2_303 [Xanthomonas phage XbC2]	0.71	6e-07	0.4909	UYE98732.1
391	391	+	263182	263574	393	130	structural protein	structural protein [Xanthomonas phage XbC2]	1	4e-26	0.3955	UYE98733.1
392	392	+	263581	263712	132	43	Hypothetical protein	hypothetical protein CPT_Munch_532 [Salmonella phage Munch]	1	8e-10	0.6977	AZU98464.1
393	393	+	263726	264442	717	238	putative nucleotide pyrophosphohydrolase	putative nucleotide pyrophosphohydrolase [Erwinia phage pEa_SNUABM_12]	1	2e-72	0.4874	QOI71243.1
394	394	-	264473	265120	648	215	virion structural protein	virion structural protein [Serratia phage BF]	0.95	1e-24	0.2952	YP_009599803.1
395	395	-	265132	265836	705	234	membrane protein	membrane protein [Yersinia phage fHe-Yen9-04]	0.98	3e-73	0.4762	YP_009623916.1
396	396	+	265975	266475	501	166	dihydrofolate reductase	dihydrofolate reductase [Xanthomonas phage XbC2]	0.97	8e-41	0.4639	UYE98738.1
397	397	+	266468	266923	456	151	RNase H	RNase H [Escherichia phage A4]	0.88	2e-53	0.6241	USL83736.1
398	398	+	266901	268217	1317	438	DNA helicase	DNA helicase [Xanthomonas phage XbC2]	0.99	0	0.6401	UYE98740.1
399	399	+	268225	268533	309	102	Hypothetical protein	No significant
400	400	+	268567	269100	534	177	structural protein	structural protein [Pectobacterium phage vB_PcaM_CBB]	1	7e-68	0.6111	YP_009594856.1
401	401	+	269123	269320	198	65	Hypothetical protein	hypothetical protein vBEcoMphAPEC6_02000 [Escherichia phage ph0011]	0.92	2e-10	0.5	WAE77257.1
402	402	+	269351	269863	513	170	translation initiation factor	translation initiation factor [Cronobacter phage vB_CsaM_GAP32]	0.98	8e-63	0.5833	YP_006987418.1
403	403	+	269910	270458	549	182	ClpS domain-containing protein	ClpS domain-containing protein [Escherichia phage ph0011]	0.9	3e-23	0.3515	WAE77259.1
404	404	+	270509	271051	543	180	Hypothetical protein	hypothetical protein FDJ41_gp316 [Yersinia phage fHe-Yen9-04]	0.98	3e-87	0.678	YP_009623926.1
405	405	+	271032	272633	1602	533	Hypothetical protein	hypothetical protein pEaSNUABM44_00317 [Erwinia phage pEa_SNUABM_44]	0.87	6e-37	0.2825	QXO12013.1
406	406	+	272635	273267	633	210	Hypothetical protein	hypothetical protein CPT_Munch_348 [Salmonella phage Munch]	0.99	1e-25	0.3435	AZU98292.1
407	407	+	273370	275343	1974	657	DNA topoisomerase II large subunit	DNA topoisomerase II large subunit [Cronobacter phage vB_CsaM_GAP32]	0.99	0	0.6651	YP_006987424.1
408	408	+	275364	276764	1401	466	topoisomerase II medium subunit	topoisomerase II medium subunit [Escherichia phage 121Q]	0.99	0	0.5589	YP_009101647.1
409	409	+	276838	279210	2373	790	virion structural protein	virion structural protein [Pectobacterium phage vB_PcaM_CBB]	0.99	0	0.5069	YP_009594866.1
410	410	+	279223	279522	300	99	Hypothetical protein	Hypothetical protein [Yersinia phage fHe-Yen9-03]	1	9e-25	0.52	SOK59134.1
411	411	+	279482	280000	519	172	DNA polymerase	DNA polymerase [Pectobacterium phage vB_PcaM_CBB]	1	2e-81	0.6686	YP_009594868.1
412	412	+	280036	280398	363	120	Hypothetical protein	hypothetical protein FDG95_gp329 [Pectobacterium phage vB_PcaM_CBB]	0.99	5e-35	0.5372	YP_009594869.1
413	413	+	280409	280720	312	103	Hypothetical protein	hypothetical protein UES1_044 [Escherichia phage UE-S1]	0.99	1e-42	0.6667	UTS53419.1
414	414	+	280767	281381	615	204	Hypothetical protein	No significant
415	415	+	281381	281983	603	200	Hypothetical protein	No significant
416	416	+	281980	282492	513	170	Hypothetical protein	No significant
417	417	+	282485	283084	600	199	Hypothetical protein	No significant
418	418	+	283135	283734	600	199	Hypothetical protein	No significant
419	419	+	283715	284023	309	102	Hypothetical protein	No significant
420	420	+	284033	284986	954	317	clamp loader	clamp loader [Salmonella phage Munch]	0.99	8e-133	0.5886	AZU98301.1
421	421	+	284986	285606	621	206	Hypothetical protein	hypothetical protein CPT_Munch_358 [Salmonella phage Munch]	1	8e-54	0.4541	AZU98302.1
422	422	+	285617	286303	687	228	Hypothetical protein	No significant
423	423	+	286340	286906	567	188	virion structural protein	virion structural protein [Cronobacter phage vB_CsaM_GAP32]	0.96	7e-85	0.6789	YP_006987434.1
424	424	+	286899	287582	684	227	virion structural protein	virion structural protein [Pectobacterium phage vB_PcaM_CBB]	0.97	4e-98	0.6335	YP_009594875.1
425	425	+	287584	288378	795	264	Hypothetical protein	hypothetical protein FDG95_gp336 [Pectobacterium phage vB_PcaM_CBB]	1	3e-129	0.6402	YP_009594876.1
426	426	+	288422	289228	807	268	Hypothetical protein	hypothetical protein CHUUTOTORO_02200 [Serratia phage vB_SmaM-ChuuTotoro]	0.87	4e-10	0.2481	URC22305.1
427	427	+	289311	290216	906	301	Hypothetical protein	No significant
428	428	+	290516	290725	210	69	Hypothetical protein	hypothetical protein GAP32_333 [Cronobacter phage vB_CsaM_GAP32]	1	8e-07	0.3768	YP_006987438.1
429	429	+	290814	291530	717	238	Hypothetical protein	VWA domain-containing protein [Chitinimonas taiwanensis]	1	1e-28	0.3241	WP_072427896.1
430	430	+	291612	292673	1062	353	Hypothetical protein	DUF475 domain-containing protein [Desulfomicrobium escambiense]	0.98	2e-91	0.4873	WP_043774672.1
431	431	+	292985	293566	582	193	Hypothetical protein	hypothetical protein EPNKCIFM_00113 [Klebsiella phage KP13-16]	1	7e-109	0.7617	UYL04415.1
432	432	+	293658	294248	591	196	TerD family protein	TerD family protein [Klebsiella phage vB_KpM_FBKp34]	0.97	1e-94	0.6979	QQV91804.1
433	433	+	294311	295315	1005	334	Hypothetical protein	hypothetical protein vBKpMFBKp34_134 [Klebsiella phage vB_KpM_FBKp34]	1	3e-117	0.5509	QQV91776.1
434	434	+	295325	296431	1107	368	toxic anion resistance protein (tellurite)	toxic anion resistance protein [Klebsiella phage vB_KpM_FBKp34]	1	1e-165	0.6576	QQV91763.1
435	435	+	296493	296786	294	97	Hypothetical protein	No significant
436	436	+	296783	297148	366	121	Hypothetical protein	hypothetical protein FDJ41_gp344 [Yersinia phage fHe-Yen9-04]	0.96	2e-14	0.35	YP_009623954.1
437	437	+	297150	297611	462	153	Hypothetical protein	No significant
438	438	+	297602	297721	120	39	Hypothetical protein	No significant
439	439	+	297723	297881	159	52	Hypothetical protein	No significant
440	440	+	297872	297994	123	40	Hypothetical protein	No significant
441	441	+	298002	298481	480	159	Hypothetical protein	hypothetical protein pEaSNUABM50_00343 [Erwinia phage pEa_SNUABM_50]	0.98	7e-43	0.4877	QOI72367.1
442	442	+	298483	299628	1146	381	Hypothetical protein	No significant
443	443	+	299638	299853	216	71	Hypothetical protein	No significant
444	444	+	299968	301560	1593	530	Hypothetical protein	TPA: restriction enzyme [Bacteriophage sp.]	0.83	6e-106	0.4324	DAK04438.1
445	445	+	301578	301751	174	57	Hypothetical protein	No significant
446	446	+	301735	301887	153	50	Hypothetical protein	hypothetical protein vBAcePPAc_0013 [Aeromonas phage vB_AceP_PAc]	0.84	2e-05	0.5476	WAW11390.1
447	447	+	301890	302261	372	123	Hypothetical protein	hypothetical protein CPT_Muenster_544 [Klebsiella phage Muenster]	0.73	2e-05	0.3222	QOE32710.1
448	448	+	302325	302498	174	57	Hypothetical protein	No significant
449	449	+	302564	302890	327	108	Hypothetical protein	No significant
450	450	+	302880	303185	306	101	Hypothetical protein	No significant
451	451	+	303749	303832	84	27	Hypothetical protein	No significant
452	452	+	303908	304285	378	125	Hypothetical protein	No significant
453	453	+	304282	304665	384	127	Hypothetical protein	No significant
454	454	+	304658	305005	348	115	Hypothetical protein	No significant
455	455	+	304999	305463	465	154	Hypothetical protein	No significant
456	456	+	305472	305717	246	81	Hypothetical protein	No significant
457	457	+	305714	305926	213	70	Hypothetical protein	No significant
458	459	+	306317	306646	330	109	2OG-Fe(II) oxygenase	2OG-Fe(II) oxygenase [Ralstonia solanacearum]	0.97	2e-25	0.4815	WP_055334203.1
459	460	+	306654	306878	225	74	Hypothetical protein	No significant
460	461	+	306875	307339	465	154	Hypothetical protein	No significant
461	462	+	307320	307763	444	147	Hypothetical protein	No significant
462	463	+	307803	308192	390	129	Hypothetical protein	No significant
463	467	+	308832	309062	231	76	Hypothetical protein	No significant
464	468	+	309059	309454	396	131	Hypothetical protein	No significant
465	469	+	309451	310080	630	209	Hypothetical protein	hypothetical protein vBPpSSYP_160 [Pseudomonas phage vB_PpS_SYP]	0.98	1e-34	0.4313	WCO82142.1
466	470	+	310525	310737	213	70	Hypothetical protein	No significant
467	471	+	310748	311158	411	136	peptidyl-tRNA hydrolase	peptidyl-tRNA hydrolase [Pectobacterium phage vB_PcaM_CBB]	1	2e-38	0.4726	YP_009594932.1
468	472	+	311162	311449	288	95	Hypothetical protein	No significant
469	473	+	311433	311663	231	76	Hypothetical protein	No significant
470	474	+	311668	312009	342	113	Hypothetical protein	No significant
471	475	+	312242	312709	468	155	Hypothetical protein	No significant
472	476	+	312709	312897	189	62	Hypothetical protein	No significant
473	477	+	313207	313710	504	167	Hypothetical protein	No significant
474	478	+	313729	314001	273	90	Hypothetical protein	No significant
475	479	+	314054	314614	561	186	Hypothetical protein	No significant
476	480	+	314611	315153	543	180	Hypothetical protein	No significant
477	481	+	315150	315650	501	166	Hypothetical protein	No significant
478	482	+	315678	316235	558	185	Hypothetical protein	No significant
479	483	+	316328	316522	195	64	Hypothetical protein	No significant
480	485	+	316852	317103	252	83	Hypothetical protein	TPA: hypothetical protein [Escherichia coli]	0.93	1e-16	0.425	HCJ8472079.1
481	486	+	317490	317795	306	101	Hypothetical protein	No significant
482	487	+	317795	318019	225	74	Hypothetical protein	hypothetical protein FDG95_gp551 [Pectobacterium phage vB_PcaM_CBB]	0.9	1e-13	0.5294	YP_009594968.1
483	490	+	318404	318577	174	57	Hypothetical protein	No significant
484	491	+	318579	318806	228	75	Hypothetical protein	No significant
485	492	+	318781	318996	216	71	Hypothetical protein	No significant
486	493	+	318965	319279	315	104	Hypothetical protein	HNH endonuclease [Aeromonas sp. MrichA-1]	0.92	2e-37	0.625	WP_210601367.1
487	494	+	319290	319661	372	123	Hypothetical protein	No significant
488	495	+	319658	320038	381	126	Hypothetical protein	No significant
489	496	+	320042	320314	273	90	alanine-tRNA ligase	alanine-tRNA ligase [Serratia phage vB_SmaS-Totoro]	1	3e-21	0.4222	UQT03023.1
490	497	+	320368	320751	384	127	Hypothetical protein	No significant
491	498	+	320751	320999	249	82	Hypothetical protein	hypothetical protein Xoosp13_83 [Xanthomonas phage Xoo-sp13]	0.97	9e-13	0.4699	QDJ96270.1
492	499	+	321001	321612	612	203	Hypothetical protein	No significant
493	500	+	321593	321808	216	71	Hypothetical protein	hypothetical protein MPK69_gp281 [Erwinia phage pEa_SNUABM_30]	1	1e-06	0.3889	YP_010301733.1
494	501	+	321805	322860	1056	351	Hypothetical protein	No significant
495	502	+	322844	323083	240	79	Hypothetical protein	No significant
496	503	+	323080	323343	264	87	Hypothetical protein	No significant
497	504	+	323347	323511	165	54	Hypothetical protein	No significant
498	505	+	323513	323770	258	85	Hypothetical protein	No significant
499	506	+	323786	323971	186	61	Hypothetical protein	No significant
500	507	+	323968	324660	693	230	DNA/RNA non-specific endonuclease	DNA/RNA non-specific endonuclease [unclassified Dickeya]	0.97	3e-66	0.4688	WP_035342089.1
501	508	+	324717	324821	105	34	Hypothetical protein	No significant
502	509	+	324821	325072	252	83	Hypothetical protein	No significant
503	510	+	325073	325522	450	149	Hypothetical protein	No significant
504	511	+	325526	325660	135	44	Hypothetical protein	No significant
505	512	+	325670	325888	219	72	Hypothetical protein	hypothetical protein XbC2_390 [Xanthomonas phage XbC2]	0.86	7e-13	0.5806	UYE98816.1
506	513	+	325888	326040	153	50	Hypothetical protein	No significant
507	515	+	326147	326362	216	71	Hypothetical protein	hypothetical protein XbC2_441 [Xanthomonas phage XbC2]	0.97	1e-19	0.5507	UYE98861.1
508	516	+	326355	326621	267	88	Hypothetical protein	TPA: hypothetical protein [Escherichia coli]	1	1e-13	0.4091	HCJ8468869.1
509	517	+	326618	327013	396	131	Hypothetical protein	No significant
510	518	+	327080	327313	234	77	Hypothetical protein	No significant
511	519	+	327313	327639	327	108	Hypothetical protein	No significant
512	520	+	327636	327995	360	119	Hypothetical protein	No significant
513	521	+	327982	328377	396	131	Hypothetical protein	No significant
514	522	+	328436	328567	132	43	Hypothetical protein	No significant
515	523	+	329038	329754	717	238	head maturation protease	head maturation protease [Klebsiella phage vB_KleM_RaK2]	0.87	9e-95	0.6077	YP_007007473.1
516	524	+	329841	330167	327	108	Hypothetical protein	No significant
517	525	+	330151	330531	381	126	Hypothetical protein	No significant
518	526	+	330721	331290	570	189	Hypothetical protein	No significant
519	527	+	331283	331669	387	128	Hypothetical protein	No significant
520	528	+	331666	331860	195	64	Hypothetical protein	No significant
521	529	+	331860	332072	213	70	Hypothetical protein	No significant
522	530	+	332079	332453	375	124	Hypothetical protein	No significant
523	531	+	332450	332833	384	127	Hypothetical protein	No significant
524	532	+	332823	333254	432	143	Hypothetical protein	No significant
525	533	+	333241	333633	393	130	Hypothetical protein	No significant
526	534	+	333637	334098	462	153	Hypothetical protein	No significant
527	535	+	334142	334507	366	121	tail assembly chaperone	tail assembly chaperone [Pectobacterium phage vB_PcaM_CBB]	0.92	5e-43	0.6283	YP_009594996.1
528	536	+	334507	334920	414	137	Hypothetical protein	No significant
529	537	+	334904	335374	471	156	Hypothetical protein	No significant
530	538	+	335435	335953	519	172	S-adenosyl-L- methionine-dependent methyltransferase	S-adenosyl-L- methionine-dependent methyltransferase [Xanthomonas phage XbC2]	0.95	6e-45	0.4857	UYE98916.1
531	539	+	335940	336425	486	161	Hypothetical protein	No significant
532	540	-	336457	337608	1152	383	virion structural protein	virion structural protein [Pectobacterium phage vB_PcaM_CBB]	1	5e-72	0.3938	YP_009595036.1
533	541	+	337682	338248	567	188	Hypothetical protein	hypothetical protein vBEcoMphAPEC6_02510 [Escherichia phage ph0011]	0.97	5e-65	0.543	WAE77352.1
534	542	+	338245	338625	381	126	Hypothetical protein	No significant
535	543	+	338729	339283	555	184	Hypothetical protein	No significant
536	544	+	339362	339736	375	124	Hypothetical protein	No significant
537	545	+	339960	340241	282	93	Hypothetical protein	No significant
538	546	+	340314	340580	267	88	Hypothetical protein	No significant
539	547	+	340647	340865	219	72	Hypothetical protein	No significant
540	548	+	340867	341022	156	51	Hypothetical protein	No significant
541	549	+	341175	342179	1005	334	RNA polymerase sigma factor	RNA polymerase sigma factor [Cronobacter phage vB_CsaM_GAP32]	0.94	2e-79	0.4241	YP_006987604.1
542	550	+	342368	342526	159	52	Hypothetical protein	No significant
543	551	+	342552	342806	255	84	Hypothetical protein	No significant
544	552	+	342851	343315	465	154	Hypothetical protein	No significant
545	553	+	343312	343770	459	152	Hypothetical protein	No significant
546	554	+	343767	344162	396	131	Hypothetical protein	No significant
547	555	+	344216	345004	789	262	Hypothetical protein	hypothetical protein XbC2_567 [Xanthomonas phage XbC2]	0.93	4e-85	0.5182	UYE98962.1
548	556	-	345037	346188	1152	383	GTPase regulator	GTPase regulator [Escherichia phage EJP2]	0.98	3e-20	0.2935	WEM33564.1
549	557	-	346280	347404	1125	374	Hypothetical protein	hypothetical protein [Escherichia phage BF17]	0.99	3e-29	0.2887	QXN76573.1
550	558	-	347415	348560	1146	381	Hypothetical protein	hypothetical protein XbC2_591 [Xanthomonas phage XbC2]	0.99	2e-55	0.362	UYE98986.1
