# Supplementary material for: Isolation and Characterization of Two Novel Genera of Jumbo Bacteriophages Infecting Xanthomonas vesicatoria Isolated from Agricultural Regions in Mexico
Source: Antibiotics (Basel). 2024 Jul 15;13(7):651. doi: 10.3390/antibiotics13070651 (PMC11273794; doi:10.3390/antibiotics13070651)
Supplement: Supplementary file 1 [file antibiotics-13-00651-s001.zip › Table S3.xlsx]

## Sheet: XbC2
Table S3: Annotation of XbC2 phage genome.
# ORF	# Gene	Strand	Start	End	Gen lenght	Size aa	Updated annotation	BLAST Homology (Best match)	Query cover	E-value	% identity	Accession
1	1	+	1726	2427	702	233	Hypothetical protein	hypothetical protein FDH34_gp001 [Serratia phage BF]	0.91	7e-38	0.4439	YP_009599497.1
2	2	+	2573	2842	270	89	Hypothetical protein	hypothetical protein pEaSNUABM12_00003 [Erwinia phage pEa_SNUABM_12]	1	8e-46	0.809	QOI70941.1
3	3	+	2983	3645	663	220	Hypothetical protein	hypothetical protein FDJ41_gp003 [Yersinia phage fHe-Yen9-04]	1	5e-132	0.8182	YP_009623613.1
4	4	+	3725	4066	342	113	Hypothetical protein	hypothetical protein GAP32_045 [Cronobacter phage vB_CsaM_GAP32]	0.97	7e-35	0.5526	YP_006987147.1
5	5	+	4746	5129	384	127	Hypothetical protein	hypothetical protein CR3_gp134 [Cronobacter phage CR3]	0.96	2e-27	0.4524	YP_006383149.1
6	6	+	5207	5392	186	61	Hypothetical protein	hypothetical protein [Aeromonas phage vB_AhyS-A18P4]	0.75	2e-17	0.6957	QFG04419.1
7	7	+	5385	5567	183	60	Hypothetical protein	hypothetical protein FDG95_gp017 [Pectinobacterium phage vB_PcaM_CBB]	0.7	3e-06	0.5238	YP_009594557.1
8	8	+	5759	6340	582	193	Hypothetical protein	hypothetical protein PBI_121Q_308 [Escherichia phage 121Q]	0.93	2e-31	0.381	YP_009101895.1
9	9	+	6402	6779	378	125	Hypothetical protein	hypothetical protein GAP32_014 [Cronobacter phage vB_CsaM_GAP32]	0.96	3e-32	0.4917	EBS4516622.1
10	10	+	6828	7076	249	82	Hypothetical protein	hypothetical protein FDJ41_gp008 [Yersinia phage fHe-Yen9-04]	0.96	2e-26	0.6375	YP_009623618.1
11	11	+	7069	7377	309	102	Hypothetical protein	hypothetical protein F403_gp196 [Klebsiella phage vB_KleM_RaK2]	1	3e-20	0.4412	YP_007007494.1
12	12	+	7651	7881	231	76	Hypothetical protein	hypothetical protein FDH34_gp014 [Serratia phage BF]	1	1e-05	0.3333	YP_009599510.1
13	13	+	7970	8173	204	67	Hypothetical protein	hypothetical protein FDG95_gp023 [Pectobacterium phage vB_PcaM_CBB]	1	9e-33	0.7761	YP_009594563.1
14	14	+	8176	8367	192	63	Hypothetical protein	no significant
15	15	+	8589	8783	195	64	Hypothetical protein	no significant
16	16	+	8793	9662	870	289	Hypothetical protein	structural protein [Pectinobacterium phage vB_PcaM_CBB]	0.98	3e-173	0.8252	YP_009594569.1
17	17	+	9807	10007	201	66	Hypothetical protein	hypothetical protein GAP32_026 [Cronobacter phage vB_CsaM_GAP32]	0.84	9e-07	0.4821	YP_006987129.1
18	18	+	10199	10552	354	117	Hypothetical protein	no significant
19	19	+	10552	10944	393	130	Hypothetical protein	no significant
20	20	+	10941	11024	84	27	Hypothetical protein	no significant
21	21	+	11114	11482	369	122	Hypothetical protein	hypothetical protein [Yersinia phage fHe-Yen9-03]	0.97	1e-33	0.56	SOK58823.1
22	22	+	11533	11775	243	80	Hypothetical protein	hypothetical protein FDH34_gp026 [Serratia phage BF]	1	4e-38	0.775	YP_009599522.1
23	23	+	11823	12290	468	155	Hypothetical protein	hypothetical protein FDJ41_gp015 [Yersinia phage fHe-Yen9-04]	0.98	3e-62	0.6065	YP_009623625.1
24	24	+	12360	12710	351	116	Hypothetical protein	hypothetical protein FDH34_gp028 [Serratia phage BF]	0.99	4e-31	0.5128	YP_009599524.1
25	25	+	12785	13006	222	73	Hypothetical protein	no significant
26	26	+	13252	13827	576	191	Hypothetical protein	hypothetical protein GAP32_035 [Cronobacter phage vB_CsaM_GAP32]	1	5e-117	0.8482	YP_006987138.1
27	27	+	13903	14028	126	41	Hypothetical protein	no significant
28	28	+	14410	14649	240	79	Hypothetical protein	hypothetical protein FDG95_gp044 [Pectobacterium phage vB_PcaM_CBB]	1	2e-31	0.7	YP_009594584.1
29	29	+	14726	15568	843	280	Hypothetical protein	hypothetical protein GAP32_039 [Cronobacter phage vB_CsaM_GAP32]	0.99	3e-140	0.6738	YP_006987141.1
30	30	+	15646	15954	309	102	Hypothetical protein	hypothetical protein GAP32_042 [Cronobacter phage vB_CsaM_GAP32]	0.96	5e-11	0.3524	YP_006987144.1
31	31	+	16026	16223	198	65	Hypothetical protein	hypothetical protein GAP32_043 [Cronobacter phage vB_CsaM_GAP32]	0.92	4e-17	0.55	YP_006987145.1
32	32	+	16408	16680	273	90	Hypothetical protein	hypothetical protein GAP32_046 [Cronobacter phage vB_CsaM_GAP32]	0.97	2e-44	0.7955	YP_006987148.1
33	33	+	16738	17148	411	136	Hypothetical protein	hypothetical protein FDH34_gp041 [Serratia phage BF]	0.97	4e-66	0.7368	YP_009599537.1
34	34	+	17216	17416	201	66	Hypothetical protein	hypothetical protein GAP32_047A [Cronobacter phage vB_CsaM_GAP32]	0.98	1e-21	0.6462	YP_006987150.1
35	35	+	17647	18252	606	201	Hypothetical protein	no significant
36	36	+	18254	18856	603	200	Hypothetical protein	hypothetical protein GAP32_048 [Cronobacter phage vB_CsaM_GAP32]	0.92	6e-54	0.5054	YP_006987151.1
37	37	+	18840	19463	624	207	Hypothetical protein	hypothetical protein GAP32_049 [Cronobacter phage vB_CsaM_GAP32]	0.97	9e-23	0.2857	YP_006987152.1
38	38	+	19441	20079	639	212	Hypothetical protein	hypothetical protein FDG95_gp054 [Pectinobacterium phage vB_PcaM_CBB]	0.82	4e-13	0.3068	YP_009594594.1
39	39	+	20060	20719	660	219	Hypothetical protein	hypothetical protein GAP32_051 [Cronobacter phage vB_CsaM_GAP32]	0.91	1e-30	0.3614	YP_006987154.1
40	40	+	20826	21416	591	196	Hypothetical protein	hypothetical protein FDG95_gp056 [Pectinobacterium phage vB_PcaM_CBB]	1	5e-22	0.3168	YP_009594596.1
41	41	+	21413	21994	582	193	Hypothetical protein	hypothetical protein GAP32_054 [Cronobacter phage vB_CsaM_GAP32]	0.92	2e-16	0.3169	YP_006987157.1
42	42	+	21984	22580	597	198	Hypothetical protein	hypothetical protein FDJ41_gp034 [Yersinia phage fHe-Yen9-04]	0.8	2e-12	0.3491	YP_009623644.1
43	43	+	22577	23011	435	144	Hypothetical protein	hypothetical protein GAP32_055 [Cronobacter phage vB_CsaM_GAP32]	0.95	8e-62	0.6715	YP_006987158.1
44	44	+	23025	23666	642	213	Hypothetical protein	hypothetical protein GAP32_056 [Cronobacter phage vB_CsaM_GAP32]	0.53	5e-11	0.3628	YP_006987159.1
45	45	+	23650	24093	444	147	Hypothetical protein	hypothetical protein GAP32_057 [Cronobacter phage vB_CsaM_GAP32]	1	2e-86	0.8163	YP_006987160.1
46	46	+	24174	24650	477	158	Hypothetical protein	hypothetical protein GAP32_058 [Cronobacter phage vB_CsaM_GAP32]	1	3e-107	0.9304	YP_006987161.1
47	47	+	24654	24833	180	59	Hypothetical protein	hypothetical protein [Salmonella enterica subsp. enterica serovar Braenderup]	0.96	4e-19	0.7544	EBS4516661.1
48	48	+	24838	25695	858	285	Hypothetical protein	hypothetical protein FDG95_gp064 [Pectinobacterium phage vB_PcaM_CBB]	0.97	6e-35	0.3367	YP_009594604.1
49	49	+	25685	26014	330	109	Hypothetical protein	hypothetical protein GAP32_061 [Cronobacter phage vB_CsaM_GAP32]	1	9e-38	0.5688	YP_006987164.1
50	50	+	26060	26452	393	130	Hypothetical protein	hypothetical protein GAP32_062 [Cronobacter phage vB_CsaM_GAP32]	0.96	3e-59	0.685	YP_006987165.1
51	51	+	26476	26832	357	118	Hypothetical protein	hypothetical protein GAP32_063 [Cronobacter phage vB_CsaM_GAP32]	1	1e-63	0.8305	YP_006987166.1
52	52	+	26884	27201	318	105	Hypothetical protein	hypothetical protein FDG95_gp068 [Pectinobacterium phage vB_PcaM_CBB]	0.99	5e-37	0.5673	YP_009594608.1
53	53	+	27201	27956	756	251	Hypothetical protein	hypothetical protein FDG95_gp069 [Pectinobacterium phage vB_PcaM_CBB]	0.99	2e-67	0.4549	YP_009594609.1
54	54	+	27956	28750	795	264	Hypothetical protein	hypothetical protein GAP32_066 [Cronobacter phage vB_CsaM_GAP32]	1	2e-66	0.4345	YP_006987169.1
55	55	+	29470	29958	489	162	Hypothetical protein	hypothetical protein FDG95_gp071 [Pectinobacterium phage vB_PcaM_CBB]	0.96	1e-62	0.5897	YP_009594611.1
56	56	+	29974	30519	546	181	Adenine methyltransferase	DNA methyltransferase [Cronobacter phage vB_CsaM_GAP32]	0.97	1e-113	0.8693	YP_006987171.1
57	57	+	30538	31059	522	173	Cytidilyltranferase	cytitidyltransferase [Pectinobacterium phage vB_PcaM_CBB]	0.99	1e-51	0.4913	YP_009594613.1
58	58	+	31056	31346	291	96	Hypothetical protein	hypothetical protein FDG95_gp074 [Pectinobacterium phage vB_PcaM_CBB]	0.96	4e-46	0.7312	YP_009594614.1
59	59	+	31380	31946	567	188	Hypothetical protein	hypothetical protein GAP32_071 [Cronobacter phage vB_CsaM_GAP32]	0.94	2e-78	0.6067	YP_006987174.1
60	60	+	31989	32135	147	48	Hypothetical protein	hypothetical protein FDG95_gp076 [Pectinobacterium phage vB_PcaM_CBB]	0.95	1e-08	0.6087	YP_009594616.1
61	61	+	32132	32473	342	113	Hypothetical protein	no significant
62	62	+	32460	33155	696	231	Hypothetical protein	hypothetical protein FDG95_gp077 [Pectinobacterium phage vB_PcaM_CBB]	0.99	8e-113	0.6926	YP_009594617.1
63	63	+	33155	34270	1116	371	Hypothetical protein	hypothetical protein GAP32_076 [Cronobacter phage vB_CsaM_GAP32]	0.99	3e-107	0.4593	YP_006987179.1
64	64	+	34318	35049	732	243	Hypothetical protein	hypothetical protein GAP32_077 [Cronobacter phage vB_CsaM_GAP32]	1	4e-170	0.9177	YP_006987180.1
65	65	+	35110	35388	279	92	Hypothetical protein	hypothetical protein GAP32_078 [Cronobacter phage vB_CsaM_GAP32]	0.88	8e-28	0.6173	YP_006987181.1
66	66	+	35385	35678	294	96	Hypothetical protein	hypothetical protein FDJ41_gp058 [Yersinia phage fHe-Yen9-04]	1	3e-33	0.5773	YP_009623668.1
67	67	+	35740	36888	1149	382	RNA ligase	putative RNA ligase [Erwinia phage pEa_SNUABM_12]	0.99	0	0.7737	QOI71010.1
68	68	+	36924	37160	237	78	Hypothetical protein	hypothetical protein FDJ41_gp061 [Yersinia phage fHe-Yen9-04]	1	1e-39	0.8333	YP_009623671.1
69	69	+	37153	37377	225	74	Hypothetical protein	hypothetical protein FDG95_gp085 [Pectinobacterium phage vB_PcaM_CBB]	1	5e-26	0.6486	YP_009594625.1
70	70	+	37603	38529	927	308	polynucleotide 5'-kinase and 3'-phosphatase	polynucleotide 5'-kinase and 3'-phosphatase [Cronobacter phage vB_CsaM_GAP32]	1	0	0.8474	YP_006987187.1
71	71	+	38590	38796	207	68	Hypothetical protein	hypothetical protein GAP32_085 [Cronobacter phage vB_CsaM_GAP32]	0.97	4e-07	0.4848	YP_006987188.1
72	72	+	38789	39043	255	84	Hypothetical protein	hypothetical protein [Salmonella enterica subsp. enterica serovar Braenderup]	0.98	2e-11	0.369	EBS4516682.1
73	73	+	39036	39149	114	37	Hypothetical protein	hypothetical protein [Serratia marcescens]	0.91	2e-06	0.6176	MBH3139586.1
74	74	+	39153	39317	165	54	Hypothetical protein	hypothetical protein FDG95_gp089 [Pectinobacterium phage vB_PcaM_CBB]	1	5e-12	0.537	YP_009594629.1
75	75	+	39310	39585	276	91	Hypothetical protein	hypothetical protein FDG95_gp090 [Pectinobacterium phage vB_PcaM_CBB]	1	3e-40	0.7363	YP_009594630.1
76	76	+	39582	39935	354	117	Hypothetical protein	hypothetical protein GAP32_089 [Cronobacter phage vB_CsaM_GAP32]	0.97	1e-41	0.6316	YP_006987192.1
77	77	+	39935	40129	195	64	Hypothetical protein	no significant
78	78	+	40126	40362	237	78	Hypothetical protein	no significant
79	79	+	40355	40714	360	119	Hypothetical protein	hypothetical protein FDG95_gp094 [Pectinobacterium phage vB_PcaM_CBB]	0.96	1e-39	0.5826	YP_009594634.1
80	80	+	40711	40959	249	82	Hypothetical protein	hypothetical protein FDH34_gp086 [Serratia phage BF]	0.98	4e-26	0.6341	YP_009599582.1
81	81	+	40959	41207	249	82	Hypothetical protein	hypothetical protein HWC54_gp128 [Klebsiella phage Marfa]	0.97	5e-14	0.4111	YP_009850319.1
82	82	+	41217	41459	243	80	Hypothetical protein	no significant
83	83	+	41509	42168	660	219	Hypothetical protein	hypothetical protein FDG95_gp096 [Pectinobacterium phage vB_PcaM_CBB]	0.92	9e-101	0.6931	YP_009594636.1
84	84	+	42184	43086	903	300	Hypothetical protein	hypothetical protein CPT_Munch_115 [Salmonella phage Munch]	0.98	2e-105	0.5585	AZU98059.1
85	85	+	43086	43328	243	80	Hypothetical protein	no significant
86	86	+	43325	44104	780	259	Hypothetical protein	hypothetical protein pEaSNUABM49_00091 [Erwinia phage pEa_SNUABM_49]	0.99	2e-136	0.7248	QXO12337.1
87	87	+	44104	44574	471	156	Hypothetical protein	hypothetical protein GAP32_097 [Cronobacter phage vB_CsaM_GAP32]	1	5e-67	0.6795	YP_006987200.1
88	88	+	44588	45814	1227	408	Hypothetical protein	hypothetical protein GAP32_098 [Cronobacter phage vB_CsaM_GAP32]	1	3e-109	0.4862	YP_006987201.1
89	89	+	45824	47242	1419	472	DNA ligase	DNA ligase [Cronobacter phage vB_CsaM_GAP32]	0.99	0	0.8408	YP_006987202.1
90	90	+	47303	48088	786	261	Serine/threonine phosphatase	putative serine/threonine protein phosphatase [Erwinia phage pEa_SNUABM_12]	1	5e-111	0.5918	QOI71033.1
91	91	+	48091	48516	426	141	Hypothetical protein	Phage protein [Yersinia phage fHe-Yen9-04]	0.97	8e-65	0.7518	YP_009623695.1
92	92	+	48528	49208	681	226	ATP-dependent Clp protease proteolytic subunit	ATP-dependent Clp protease proteolytic subunit [Pectinobacterium phage vB_PcaM_CBB]	0.97	1e-140	0.8591	YP_009594644.1
93	93	+	49211	49498	288	95	Hypothetical protein	hypothetical protein FDG95_gp105 [Pectobacterium phage vB_PcaM_CBB]	1	1e-45	0.7789	YP_009594645.1
94	94	+	49505	49957	453	150	Hypothetical protein	hypothetical protein FDG95_gp106 [Pectinobacterium phage vB_PcaM_CBB]	0.98	1e-81	0.7891	YP_009594646.1
95	95	+	50079	50657	579	192	Hypothetical protein	hypothetical protein pEaSNUABM12_00100 [Erwinia phage pEa_SNUABM_12]	0.93	6e-24	0.3681	QOI71038.1
96	96	+	50647	51144	498	165	Hypothetical protein	hypothetical protein FDH34_gp102 [Serratia phage BF]	0.98	6e-46	0.4785	YP_009599598.1
97	97	+	51119	51580	462	153	CMP/dCMP deaminase	CMP/dCMP deaminase [Pectinobacterium phage vB_PcaM_CBB]	0.98	9e-100	0.894	YP_009594650.1
98	98	+	51577	51843	267	88	Hypothetical protein	hypothetical protein GAP32_110 [Cronobacter phage vB_CsaM_GAP32]	1	3e-31	0.5909	YP_006987213.1
99	99	-	51884	52540	657	218	Major tail protein	major tail protein [Pectinobacterium phage vB_PcaM_CBB]	0.99	6e-101	0.7604	YP_009594652.1
100	100	+	52790	53857	1068	355	bifunctional nicotinamide mononucleotide adenylyltransferase/ADP-ribose pyrophosphatase	bifunctional nicotinamide mononucleotide adenylyltransferase/ADP-ribose pyrophosphatase [Pectinobacterium phage vB_PcaM_CBB]	1	0	0.8603	YP_009594653.1
101	101	+	53905	54423	519	172	Hypothetical protein	hypothetical protein FDG95_gp114 [Pectinobacterium phage vB_PcaM_CBB]	1	9e-61	0.5376	YP_009594654.1
102	102	+	54484	55998	1515	504	nicotinate phosphoribosyltransferase	nicotinate phosphoribosyltransferase [Salmonella enterica subsp. enterica serovar Braenderup]	0.97	0	0.927	EBS4516709.1
103	103	+	56101	56514	414	137	Hypothetical protein	no significant
104	104	+	56511	56747	237	78	Hypothetical protein	hypothetical protein FDJ41_gp099 [Yersinia phage fHe-Yen9-04]	0.97	4e-12	0.4342	YP_009623709.1
105	105	+	56747	57670	924	307	Hypothetical protein	hypothetical protein FDG95_gp117 [Pectinobacterium phage vB_PcaM_CBB]	0.96	8e-58	0.342	YP_009594657.1
106	106	+	57673	57870	198	65	Hypothetical protein	hypothetical protein GAP32_117 [Cronobacter phage vB_CsaM_GAP32]	1	2e-08	0.4848	YP_006987220.1
107	107	+	57880	58326	447	148	Structural protein	structural protein [Pectinobacterium phage vB_PcaM_CBB]	1	5e-85	0.8243	YP_009594658.1
108	108	+	58339	58557	219	72	Hypothetical protein	hypothetical protein pEaSNUABM12_00111 [Erwinia phage pEa_SNUABM_12]	0.95	5e-29	0.6812	QOI71049.1
109	109	+	58567	59358	792	263	Sir2-like protein	putative Sir2-like protein [Cronobacter phage vB_CsaM_GAP32]	0.99	2e-143	0.7318	YP_006987223.1
110	110	+	59376	60275	900	299	Nudix hydrolase	hypothetical protein FDG95_gp121 [Pectinobacterium phage vB_PcaM_CBB]	1	0	0.8963	YP_009594661.1
111	111	+	60275	60580	306	101	Hypothetical protein	hypothetical protein FDH34_gp114 [Serratia phage BF]	1	5e-38	0.6238	YP_009599610.1
112	112	+	60646	62097	1452	483	PhoH family protein	PhoH family protein [Cronobacter phage vB_CsaM_GAP32]	0.99	0	0.9085	YP_006987226.1
113	113	+	62131	62325	195	64	Hypothetical protein	hypothetical protein FDG95_gp124 [Pectinobacterium phage vB_PcaM_CBB]	0.93	8e-24	0.6667	YP_009594664.1
114	114	+	62498	63196	699	232	Hypothetical protein	hypothetical protein FDG95_gp125 [Pectinobacterium phage vB_PcaM_CBB]	0.98	2e-131	0.7642	YP_009594665.1
115	115	+	63193	63399	207	68	Hypothetical protein	no significant
116	116	+	63399	63641	243	80	Hypothetical protein	no significant
117	117	+	63629	63766	138	45	Hypothetical protein	hypothetical protein FDH34_gp120 [Serratia phage BF]	0.97	5e-12	0.6591	YP_009599616.1
118	118	+	63843	64358	516	171	Hypothetical protein	hypothetical protein GAP32_126 [Cronobacter phage vB_CsaM_GAP32]	1	1e-71	0.6389	YP_006987231.1
119	119	+	64386	64613	228	75	Hypothetical protein	no significant
120	120	+	64616	65452	837	278	Hypothetical protein	hypothetical protein FDG95_gp129 [Pectinobacterium phage vB_PcaM_CBB]	1	4e-129	0.6547	YP_009594669.1
121	121	+	65474	65764	291	96	MazG-like family protein	hypothetical protein FDG95_gp130 [Pectinobacterium phage vB_PcaM_CBB]	0.98	9e-52	0.8526	YP_009594670.1
122	122	+	65742	66026	285	94	co-chaperonin GroES	co-chaperonin GroES [Cronobacter phage vB_CsaM_GAP32]	0.95	1e-46	0.8222	YP_006987235.1
123	123	+	66028	67296	1269	422	tyrosyl-tRNA synthetase	tyrosyl-tRNA synthetase [Pectinobacterium phage vB_PcaM_CBB]	1	0	0.7915	YP_009594672.1
124	124	+	67298	67549	252	83	putative membrane protein	putative membrane protein [Klebsiella phage Muenster]	0.89	0.007	0.3867	QOE32381.1
125	125	+	67689	68597	909	302	SAM-dependent methyltransferase	hypothetical protein [Burkholderia cenocepacia]	0.96	6e-95	0.5166	WP_143279587.1
126	126	+	68610	69311	702	233	Hypothetical protein	hypothetical protein [Burkholderia cenocepacia]	0.43	3e-05	0.3269	WP_143279588.1
127	127	+	69364	70056	693	230	Hypothetical protein	hypothetical protein FDG95_gp134 [Pectinobacterium phage vB_PcaM_CBB]	0.96	8e-84	0.5874	YP_009594674.1
128	128	+	70025	70390	366	121	dCMP deaminase	dCMP deaminase [Pectinobacterium phage vB_PcaM_CBB]	1	5e-70	0.8678	YP_009594675.1
129	129	+	70377	70703	327	108	Hypothetical protein	hypothetical protein FDJ41_gp126 [Yersinia phage fHe-Yen9-04]	0.87	3e-31	0.5567	YP_009623736.1
130	130	+	70693	71313	621	206	Hypothetical protein	hypothetical protein FDG95_gp137 [Pectinobacterium phage vB_PcaM_CBB]	0.99	3e-88	0.6244	YP_009594677.1
131	131	+	71363	71560	198	65	Hypothetical protein	hypothetical protein GAP32_135 [Cronobacter phage vB_CsaM_GAP32]	0.98	1e-29	0.7812	YP_006987240.1
132	132	+	71557	72114	558	185	Thymidylate kinase	thymidylate kinase [Pectobacterium phage vB_PcaM_CBB]	0.98	3e-110	0.8407	YP_009594680.1
133	133	+	72344	74149	1806	601	anaerobic NTP reductase large subunit	anaerobic NTP reductase large subunit [Pectinobacterium phage vB_PcaM_CBB]	0.99	0	0.9332	YP_009594681.1
134	134	+	74151	74780	630	209	Hypothetical protein	no significant
135	135	+	74782	75300	519	172	Hypothetical protein	hypothetical protein FDH34_gp136 [Serratia phage BF]	0.98	5e-70	0.6746	YP_009599632.1
136	136	+	75297	75746	450	149	Hypothetical protein	hypothetical protein pEaSNUABM50_00136 [Erwinia phage pEa_SNUABM_50]	1	2e-84	0.8188	QOI72160.1
137	137	+	75746	76219	474	157	anaerobic ribonucleoside-triphosphate reductase activating protein	anaerobic ribonucleoside-triphosphate reductase activating protein [Pectinobacterium phage vB_PcaM_CBB]	1	2e-100	0.8854	YP_009594685.1
138	138	+	76212	76385	174	57	Putative minor tail protein	hypothetical protein GAP32_142 [Cronobacter phage vB_CsaM_GAP32]	0.96	3e-21	0.7273	YP_006987247.1
139	139	+	76461	79154	2694	897	Putative minor tail protein	hypothetical protein GAP32_143 [Cronobacter phage vB_CsaM_GAP32]	1	0	0.6589	YP_006987248.1
140	140	+	79167	81920	2754	917	Putative structural protein	hypothetical protein GAP32_144 [Cronobacter phage vB_CsaM_GAP32]	1	0	0.6104	YP_006987249.1
141	141	+	81933	84674	2742	913	Hypothetical protein	hypothetical protein GAP32_145 [Cronobacter phage vB_CsaM_GAP32]	1	0	0.6358	YP_006987250.1
142	142	+	84822	85391	570	189	Hypothetical protein	hypothetical protein pEaSNUABM50_00142 [Erwinia phage pEa_SNUABM_50]	0.96	4e-67	0.5683	QOI72166.1
143	143	+	85342	85629	288	95	Hypothetical protein	hypothetical protein FDG95_gp151 [Pectobacterium phage vB_PcaM_CBB]	0.96	2e-17	0.4348	YP_009594691.1
144	144	+	85626	86375	750	249	putative tRNA-His guanylyltransferase	putative tRNA-His guanylyltransferase [Pectinobacterium phage vB_PcaM_CBB]	1	3e-122	0.684	YP_009594692.1
145	145	+	86376	86681	306	101	NrdA	hypothetical protein FDG95_gp154 [Pectinobacterium phage vB_PcaM_CBB]	0.99	1e-56	0.84	YP_009594694.1
146	146	+	86671	87168	498	165	Hypothetical protein	hypothetical protein GAP32_150 [Cronobacter phage vB_CsaM_GAP32]	0.95	6e-50	0.55	YP_006987255.1
147	147	+	87168	87767	600	199	Hypothetical protein	hypothetical protein FDG95_gp156 [Pectinobacterium phage vB_PcaM_CBB]	0.97	2e-40	0.3923	YP_009594696.1
148	148	+	87775	88635	861	286	site-specific DNA-methyltransferase	DNA methyltransferase [Pectobacterium phage vB_PcaM_CBB]	1	0	0.8531	YP_009594697.1
149	149	+	88632	88967	336	111	Hypothetical protein	hypothetical protein FDG95_gp158 [Pectinobacterium phage vB_PcaM_CBB]	1	2e-55	0.7297	YP_009594698.1
150	150	+	88954	89103	150	49	Hypothetical protein	no significant
151	151	+	89093	90343	1251	416	Nucleotydiltransferase	hypothetical protein GAP32_154 [Cronobacter phage vB_CsaM_GAP32]	0.99	0	0.8599	YP_006987259.1
152	152	+	90343	90759	417	138	Hypothetical protein	hypothetical protein FDG95_gp160 [Pectinobacterium phage vB_PcaM_CBB]	1	1e-55	0.6403	YP_009594700.1
153	153	+	90743	91258	516	171	Hypothetical protein	hypothetical protein FDG95_gp161 [Pectinobacterium phage vB_PcaM_CBB]	0.96	2e-51	0.521	YP_009594701.1
154	154	+	91248	91700	453	150	Hypothetical protein	hypothetical protein GAP32_156 [Cronobacter phage vB_CsaM_GAP32]	0.91	6e-30	0.4452	YP_006987261.1
155	155	+	91702	92181	480	159	Hypothetical protein	hypothetical protein FDH34_gp156 [Serratia phage BF]	1	3e-51	0.5157	YP_009599652.1
156	156	+	92165	92740	576	191	Hypothetical protein	hypothetical protein GAP32_158 [Cronobacter phage vB_CsaM_GAP32]	1	1e-116	0.8168	YP_006987263.1
157	157	+	92712	93119	408	135	acyl carrier protein	acyl carrier protein [Pectinobacterium phage vB_PcaM_CBB]	0.98	1e-22	0.363	YP_009594703.1
158	158	+	93193	93561	369	122	Structural protein	structural protein [Pectinobacterium phage vB_PcaM_CBB]	1	1e-60	0.7705	YP_009594704.1
159	159	+	93573	93872	300	99	O-spanin	structural protein [Pectinobacterium phage vB_PcaM_CBB]	1	4e-52	0.7576	YP_009594705.1
160	160	+	93947	94333	387	128	Hypothetical protein	hypothetical protein FDG95_gp166 [Pectobacterium phage vB_PcaM_CBB]	1	3e-53	0.6357	YP_009594706.1
161	161	+	94344	94607	264	87	Hypothetical protein	hypothetical protein FDG95_gp167 [Pectinobacterium phage vB_PcaM_CBB]	0.95	3e-38	0.759	YP_009594707.1
162	162	+	95267	95632	366	121	Hypothetical protein	hypothetical protein FDG95_gp168 [Pectinobacterium phage vB_PcaM_CBB]	1	2e-34	0.5207	YP_009594708.1
163	163	+	95665	96105	441	146	Starvation-inducible DNA bindingprotein	hypothetical protein GAP32_165 [Cronobacter phage vB_CsaM_GAP32]	1	7e-93	0.9041	YP_006987270.1
164	164	+	96151	96765	615	204	Hypothetical protein	no significant
165	165	+	96807	97484	678	225	Hypothetical protein	hypothetical protein FDH34_gp167 [Serratia phage BF]	0.69	6e-36	0.4586	YP_009599663.1
166	166	+	97477	97911	435	144	Hypothetical protein	hypothetical protein GAP32_167 [Cronobacter phage vB_CsaM_GAP32]	0.94	2e-69	0.7279	YP_006987272.1
167	167	+	97904	98206	303	100	Hypothetical protein	hypothetical protein GAP32_168 [Cronobacter phage vB_CsaM_GAP32]	0.99	3e-22	0.4646	YP_006987273.1
168	168	+	98209	98502	294	97	Hypothetical protein	hypothetical protein GAP32_169 [Cronobacter phage vB_CsaM_GAP32]	1	4e-46	0.79	YP_006987274.1
169	169	+	98514	99101	588	195	Thymidine kinase	thymidine kinase [Cronobacter phage vB_CsaM_GAP32]	0.96	3e-101	0.8298	YP_006987275.1
170	170	+	99138	99647	510	169	Hypothetical protein	hypothetical protein GAP32_171 [Cronobacter phage vB_CsaM_GAP32]	0.96	6e-61	0.5939	YP_006987276.1
171	171	+	99644	100240	597	198	Hypothetical protein	hypothetical protein FDJ41_gp168 [Yersinia phage fHe-Yen9-04]	0.99	4e-58	0.5101	YP_009623778.1
172	172	+	100240	100770	531	176	Hypothetical protein	Phage protein [Yersinia phage fHe-Yen9-03]	1	5e-93	0.7216	SOK58980.1
173	173	+	100773	101108	336	111	Hypothetical protein	hypothetical protein [Agrobacterium rubi]	0.98	3e-26	0.5044	NTF17820.1
174	174	+	101105	101227	123	40	Hypothetical protein	no significant
175	175	+	101220	101411	192	63	Hypothetical protein	no significant
176	176	+	101389	101676	288	95	Hypothetical protein	hypothetical protein [Salmonella enterica subsp. enterica serovar Braenderup]	1	5e-10	0.3608	EBS4516775.1
177	177	+	101685	102263	579	192	Hypothetical protein	hypothetical protein FDG95_gp180 [Pectinobacterium phage vB_PcaM_CBB]	0.96	1e-51	0.484	YP_009594720.1
178	178	+	102324	103589	1266	421	RNA ligase	RNA ligase [Cronobacter phage vB_CsaM_GAP32]	1	0	0.7577	YP_006987280.1
179	179	+	103686	103970	285	94	Hypothetical protein	hypothetical protein [Salmonella enterica subsp. enterica serovar Braenderup]	0.94	4e-36	0.6742	EBS4516777.1
180	180	+	104031	105545	1515	504	Protein of unknown function DUF2828	hypothetical protein GAP32_176 [Cronobacter phage vB_CsaM_GAP32]	1	0	0.8452	YP_006987281.1
181	181	+	105603	105743	141	46	Hypothetical protein	hypothetical protein FDG95_gp184 [Pectinobacterium phage vB_PcaM_CBB]	1	6e-19	0.8478	YP_009594724.1
182	182	+	105798	106223	426	141	Hypothetical protein	hypothetical protein FDG95_gp185 [Pectobacterium phage vB_PcaM_CBB]	0.98	3e-83	0.8345	YP_009594725.1
183	183	+	106216	106794	579	192	Hypothetical protein	hypothetical protein GAP32_179 [Cronobacter phage vB_CsaM_GAP32]	0.98	3e-65	0.5503	YP_006987284.1
184	184	+	106904	107848	945	314	Lysozyme	lysozyme [Pectinobacterium phage vB_PcaM_CBB]	1	0	0.7968	YP_009594727.1
185	185	+	107874	108218	345	114	Sigma 54 modulation protein/ribosomal protein S30EA	sigma 54 modulation protein/ribosomal protein S30EA [Cronobacter phage vB_CsaM_GAP32]	0.94	4e-46	0.6944	YP_006987288.1
186	186	+	108308	108742	435	144	Hypothetical protein	hypothetical protein GAP32_184 [Cronobacter phage vB_CsaM_GAP32]	0.57	2e-08	0.4205	YP_006987289.1
187	187	+	108739	108975	237	78	Hypothetical protein	no significant
188	188	+	108984	109343	360	119	Hypothetical protein	no significant
189	189	+	109355	110470	1116	371	multifunctional tRNA nucleotidyl transferase/2'3'-cyclic phosphodiesterase/2'nucleotidase/phosphatase	multifunctional tRNA nucleotidyl transferase/2'3'-cyclic phosphodiesterase/2'nucleotidase/phosphatase [Cronobacter phage vB_CsaM_GAP32]	1	0	0.876	YP_006987291.1
190	190	+	110536	110973	438	145	Nudix hydrolase	nudix hydrolase [Pectinobacterium phage vB_PcaM_CBB]	0.96	3e-92	0.9214	YP_009594733.1
191	191	+	110991	111227	237	78	GrxA family glutaredoxin	GrxA family glutaredoxin [Salmonella enterica subsp. enterica serovar Braenderup]	1	3e-48	0.9615	EBS4516788.1
192	192	+	111229	111642	414	137	Hypothetical protein	hypothetical protein GAP32_189 [Cronobacter phage vB_CsaM_GAP32]	1	2e-76	0.8248	YP_006987294.1
193	193	+	111644	111985	342	113	Hypothetical protein	hypothetical protein GAP32_190 [Cronobacter phage vB_CsaM_GAP32]	1	2e-51	0.6991	YP_006987295.1
194	194	+	112037	112279	243	80	Hypothetical protein	hypothetical protein GAP32_191 [Cronobacter phage vB_CsaM_GAP32]	1	1e-48	0.925	YP_006987296.1
195	195	+	112324	112821	498	165	Hypothetical protein	hypothetical protein GAP32_192 [Cronobacter phage vB_CsaM_GAP32]	0.99	1e-93	0.8049	YP_006987297.1
196	196	+	112851	113171	321	106	Hypothetical protein	hypothetical protein FDJ41_gp190 [Yersinia phage fHe-Yen9-04]	1	2e-53	0.7925	YP_009623800.1
197	197	+	113226	113543	318	105	Hypothetical protein	hypothetical protein GAP32_194 [Cronobacter phage vB_CsaM_GAP32]	1	2e-48	0.6667	YP_006987299.1
198	198	+	113592	114377	786	261	Neck protein	neck protein [Cronobacter phage vB_CsaM_GAP32]	1	0	0.9693	YP_006987300.1
199	199	+	114434	114670	237	78	Hypothetical protein	hypothetical protein GAP32_196 [Cronobacter phage vB_CsaM_GAP32]	0.98	8e-46	0.961	YP_006987301.1
200	200	+	114706	115350	645	214	Putative deoxynucleoside monophosphate kinase	putative deoxynucleoside monophosphate kinase [Cronobacter phage vB_CsaM_GAP32]	1	2e-131	0.8158	YP_006987302.1
201	201	+	115437	118091	2655	884	Tail sheath	tail sheath monomer [Pectinobacterium phage vB_PcaM_CBB]	0.99	0	0.8822	YP_009594744.1
202	202	+	118202	118891	690	229	Hypothetical protein	hypothetical protein GAP32_199 [Cronobacter phage vB_CsaM_GAP32]	1	8e-150	0.8821	YP_006987304.1
203	203	+	118973	119746	774	257	Hypothetical protein	hypothetical protein GAP32_200 [Cronobacter phage vB_CsaM_GAP32]	0.98	3e-171	0.8858	YP_006987305.1
204	204	+	119757	120851	1095	364	Hypothetical protein	hypothetical protein [Salmonella enterica subsp. enterica serovar Braenderup]	1	0	0.9011	EBS4516801.1
205	205	+	120851	121312	462	153	Head completion protein	head completion protein [Cronobacter phage vB_CsaM_GAP32]	0.98	2e-93	0.8543	YP_006987307.1
206	206	+	121314	121883	570	189	Hypothetical protein	hypothetical protein GAP32_203 [Cronobacter phage vB_CsaM_GAP32]	1	2e-103	0.873	YP_006987308.1
207	207	+	121911	122450	540	179	Structural protein	structural protein [Pectinobacterium phage vB_PcaM_CBB]	1	4e-118	0.9171	YP_009594750.1
208	208	+	122453	123019	567	188	Hypothetical protein	hypothetical protein GAP32_205 [Cronobacter phage vB_CsaM_GAP32]	1	6e-86	0.7264	YP_006987310.1
209	209	+	123032	124495	1464	487	Structural protein	structural protein [Pectinobacterium phage vB_PcaM_CBB]	1	7e-174	0.5456	YP_009594752.1
210	210	+	124517	125458	942	313	Structural protein	structural protein [Pectinobacterium phage vB_PcaM_CBB]	1	2e-160	0.7714	YP_009594753.1
211	211	+	125458	125865	408	135	Hypothetical protein	hypothetical protein [Salmonella enterica subsp. enterica serovar Braenderup]	1	9e-51	0.6596	EBS4516808.1
212	212	+	125868	126242	375	124	Hypothetical protein	hypothetical protein FDG95_gp215 [Pectinobacterium phage vB_PcaM_CBB]	1	4e-70	0.8145	YP_009594755.1
213	213	+	126388	127722	1335	444	ATPase	ATPase [Cronobacter phage vB_CsaM_GAP32]	0.98	0	0.738	YP_006987315.1
214	214	+	127768	129144	1377	459	Hypothetical protein	hypothetical protein FDG95_gp217 [Pectinobacterium phage vB_PcaM_CBB]	0.98	0	0.7269	YP_009594757.1
215	215	+	129250	129486	237	78	Hypothetical protein	hypothetical protein FDG95_gp218 [Pectinobacterium phage vB_PcaM_CBB]	1	1e-34	0.8481	YP_009594758.1
216	216	+	129488	130144	657	218	Hypothetical protein	hypothetical protein FDG95_gp219 [Pectinobacterium phage vB_PcaM_CBB]	1	4e-141	0.8609	YP_009594759.1
217	217	+	130144	130452	309	102	Hypothetical protein	hypothetical protein FDG95_gp220 [Pectinobacterium phage vB_PcaM_CBB]	1	6e-60	0.9118	YP_009594760.1
218	218	+	130439	131026	588	195	Hypothetical protein	hypothetical protein GAP32_215 [Cronobacter phage vB_CsaM_GAP32]	0.99	2e-118	0.8196	YP_006987320.1
219	219	+	131026	131394	369	122	Hypothetical protein	hypothetical protein GAP32_216 [Cronobacter phage vB_CsaM_GAP32]	0.95	9e-21	0.4274	YP_006987321.1
220	220	+	131357	132286	930	309	Thymidylate synthase	thymidylate synthase [Salmonella enterica subsp. enterica serovar Braenderup]	1	0	0.9159	EBS4516817.1
221	221	-	132320	134224	1905	634	Hypothetical protein	hypothetical protein [Salmonella enterica subsp. enterica serovar Braenderup]	1	0	0.8145	EBS4516819.1
222	222	-	134318	134956	639	212	Structural protein	structural protein [Pectinobacterium phage vB_PcaM_CBB]	1	1e-95	0.6604	YP_009594765.1
223	223	-	134972	139396	4425	1474	Putative long tail fiber proximal subunit	putative long tail fiber proximal subunit [Erwinia phage pEa_SNUABM_47]	1	0	0.5811	QOI71706.1
224	224	-	139534	140394	861	286	Structural protein	structural protein [Pectinobacterium phage vB_PcaM_CBB]	1	2e-149	0.7666	YP_009594767.1
225	225	-	140475	141608	1134	377	Structural protein	structural protein [Pectinobacterium phage vB_PcaM_CBB]	1	0	0.7895	YP_009594768.1
226	226	+	141716	142213	498	165	Hypothetical protein	hypothetical protein FDJ41_gp221 [Yersinia phage fHe-Yen9-04]	1	4e-106	0.8667	YP_009623831.1
227	227	+	142224	142832	609	202	Hypothetical protein	hypothetical protein [Salmonella enterica subsp. enterica serovar Braenderup]	1	5e-137	0.9406	EBS4516825.1
228	228	+	142845	143951	1107	368	Hypothetical protein	hypothetical protein GAP32_225 [Cronobacter phage vB_CsaM_GAP32]	1	0	0.8451	YP_006987330.1
229	229	-	143975	144442	468	155	MutT/NUDIX hydrolase family protein	MutT/NUDIX hydrolase family protein [Pectinobacterium phage vB_PcaM_CBB]	1	9e-99	0.8968	YP_009594772.1
230	230	-	144452	145798	1347	448	Tail sheath	tail sheath stabilizer and completion protein [Pectinobacterium phage vB_PcaM_CBB]	0.99	0	0.7556	YP_009594773.1
231	231	-	145798	147288	1491	496	Structural protein	structural protein [Pectinobacterium phage vB_PcaM_CBB]	0.99	0	0.7956	YP_009594774.1
232	232	+	147393	149687	2295	764	ATP-dependent Clp protease ATP-binding subunit clpA	ATP-dependent Clp protease ATP-binding subunit clpA [Pectinobacterium phage vB_PcaM_CBB]	1	0	0.8547	YP_009594775.1
233	233	-	149721	159740	10020	3339	Structural protein	structural protein [Pectinobacterium phage vB_PcaM_CBB]	0.99	0	0.8333	YP_009594776.1
234	234	-	159820	163284	3465	1154	Baseplate wedge	baseplate wedge [Pectinobacterium phage vB_PcaM_CBB]	1	0	0.8744	YP_009594777.1
235	235	-	163364	163753	390	129	Base plate	base plate protein [Cronobacter phage vB_CsaM_GAP32]	1	8e-73	0.7907	YP_006987337.1
236	236	-	163764	164252	489	162	Baseplate hub subunit and tail lysozyme	baseplate hub subunit and tail lysozyme [Pectinobacterium phage vB_PcaM_CBB]	1	4e-93	0.8272	YP_009594779.1
237	237	-	164285	166984	2700	899	Hub subunit and tail lysozyme	hub subunit and tail lysozyme [Pectinobacterium phage vB_PcaM_CBB]	1	0	0.8776	YP_009594780.1
238	238	-	166984	169368	2385	794	Hypothetical protein	hypothetical protein GAP32_235 [Cronobacter phage vB_CsaM_GAP32]	0.99	0	0.7352	YP_006987340.1
239	239	-	169381	169695	315	104	Baseplate wedge	baseplate wedge protein [Pectinobacterium phage vB_PcaM_CBB]	1	1e-56	0.7981	YP_009594782.1
240	240	-	169695	170432	738	245	Structural protein	structural protein [Pectinobacterium phage vB_PcaM_CBB]	1	2e-160	0.8612	YP_009594783.1
241	241	+	170548	171408	861	286	Sigma for late transcription	sigma factor for late transcription [Pectinobacterium phage vB_PcaM_CBB]	1	0	0.9336	YP_009594784.1
242	242	+	171395	172426	1032	343	Recombination endonuclease subunit	recombination endonuclease subunit [Pectinobacterium phage vB_PcaM_CBB]	1	0	0.8746	YP_009594785.1
243	243	+	172439	174580	2142	713	Recombination endonuclease subunit	recombination endonuclease subunit [Pectinobacterium phage vB_PcaM_CBB]	1	0	0.7812	YP_009594786.1
244	244	-	174595	175077	483	160	Hypothetical protein	hypothetical protein [Salmonella enterica subsp. enterica serovar Braenderup]	1	3e-103	0.9	EBS4516345.1
245	245	-	175846	176043	198	65	Hypothetical protein	hypothetical protein FDG95_gp249 [Pectinobacterium phage vB_PcaM_CBB]	0.87	6e-30	0.9298	YP_009594789.1
246	246	-	176043	176897	855	284	Baseplate hub	baseplate hub subunit [Serratia phage BF]	1	6e-169	0.7746	YP_009599744.1
247	247	+	176961	179126	2166	721	Hypothetical protein	hypothetical protein GAP32_244 [Cronobacter phage vB_CsaM_GAP32]	1	0	0.6487	YP_006987349.1
248	248	+	179162	180880	1719	572	Portal vertex protein of head	portal vertex protein of head [Pectinobacterium phage vB_PcaM_CBB]	1	0	0.8899	YP_009594792.1
249	249	+	180941	181174	234	77	Hypothetical protein	hypothetical protein FDJ41_gp246 [Yersinia phage fHe-Yen9-04]	1	3e-44	0.8961	YP_009623856.1
250	250	+	181282	182121	840	279	Structural protein	structural protein [Pectinobacterium phage vB_PcaM_CBB]	1	6e-123	0.7331	YP_009594794.1
251	251	+	182141	182773	633	210	Structural protein	structural protein [Pectinobacterium phage vB_PcaM_CBB]	0.99	1e-140	0.9183	YP_009594795.1
252	252	+	182846	183970	1125	374	Hypothetical protein	hypothetical protein FDG95_gp256 [Pectinobacterium phage vB_PcaM_CBB]	1	0	0.885	YP_009594796.1
253	253	+	184048	185223	1176	391	Hypothetical protein	Phage major capsid protein of Caudovirales [Yersinia phage fHe-Yen9-04]	1	0	0.9923	YP_009623860.1
254	254	+	185374	185802	429	142	Hypothetical protein	hypothetical protein GAP32_252 [Cronobacter phage vB_CsaM_GAP32]	1	5e-77	0.7958	YP_006987357.1
255	255	+	185833	186144	312	103	Hypothetical protein	hypothetical protein GAP32_253 [Cronobacter phage vB_CsaM_GAP32]	0.98	2e-65	0.9406	YP_006987358.1
256	256	+	186187	187803	1617	538	Putative tail protein	putative tail fiber protein [Pectinobacterium phage vB_PcaM_CBB]	1	0	0.757	YP_009594800.1
257	257	+	187796	188209	414	137	Tail fiber asembly protein	tail fiber assembly protein [Cronobacter phage vB_CsaM_GAP32]	0.97	7e-53	0.6519	YP_006987360.1
258	258	+	188292	188597	306	101	Hypothetical protein	hypothetical protein FDG95_gp262 [Pectinobacterium phage vB_PcaM_CBB]	0.99	6e-60	0.94	YP_009594802.1
259	259	+	188657	191686	3030	1009	DNA polymerase	DNA polymerase [Cronobacter phage vB_CsaM_GAP32]	1	0	0.9032	YP_006987362.1
260	260	+	191701	192198	498	165	Hypothetical protein	hypothetical protein [Salmonella enterica subsp. enterica serovar Braenderup]	0.73	3e-55	0.7188	EBS4516361.1
261	261	+	192267	192998	732	243	Hypothetical protein	hypothetical protein GAP32_259 [Cronobacter phage vB_CsaM_GAP32]	1	3e-166	0.93	YP_006987364.1
262	262	+	193047	193661	615	204	Putative phosphoesterase or phosphohydrolase	putative phosphoesterase or phosphohydrolase [Cronobacter phage vB_CsaM_GAP32]	0.98	7e-133	0.8706	YP_006987365.1
263	263	+	193674	193883	210	69	Hypothetical protein	hypothetical protein FDG95_gp267 [Pectinobacterium phage vB_PcaM_CBB]	1	3e-31	0.7391	YP_009594807.1
264	264	+	193902	194189	288	95	Co-chaperonin	co-chaperonin GroES [Pectinobacterium phage vB_PcaM_CBB]	1	1e-51	0.8316	YP_009594808.1
265	265	+	194182	194907	726	241	Structural protein	structural protein [Pectinobacterium phage vB_PcaM_CBB]	1	2e-124	0.7386	YP_009594809.1
266	266	-	194950	195606	657	218	Structural protein	structural protein [Serratia phage BF]	1	3e-124	0.8578	YP_009599764.1
267	267	-	195625	196185	561	186	Hypothetical protein	hypothetical protein GAP32_265 [Cronobacter phage vB_CsaM_GAP32]	1	2e-118	0.9409	YP_006987370.1
268	268	+	196377	197360	984	327	RNaseH ribonuclease	RNaseH ribonuclease [Cronobacter phage vB_CsaM_GAP32]	0.99	0	0.9172	YP_006987371.1
269	269	+	197360	197860	501	166	Hypothetical protein	hypothetical protein FDH34_gp271 [Serratia phage BF]	1	2e-100	0.8554	YP_009599767.1
270	270	+	197904	198593	690	229	Terminase DNA enzyme large subunit	terminase DNA packaging enzyme large subunit [Pectinobacterium phage vB_PcaM_CBB]	0.99	1e-75	0.4978	YP_009594814.1
271	271	+	198595	200244	1650	549	DNA terminase packaging enzyme large subunit	DNA terminase packaging enzyme large subunit [Cronobacter phage vB_CsaM_GAP32]	0.97	0	0.9627	YP_006987374.1
272	272	+	200280	201569	1290	429	Structural protein	structural protein [Pectinobacterium phage vB_PcaM_CBB]	1	0	0.9394	YP_009594816.1
273	273	+	201795	202841	1047	348	ssDNA binding	ssDNA binding protein [Cronobacter phage vB_CsaM_GAP32]	0.99	0	0.8991	YP_006987376.1
274	274	+	202900	204048	1149	382	RecA-like protein	RecA-like protein [Pectinobacterium phage vB_PcaM_CBB]	0.98	0	0.9547	YP_009594818.1
275	275	+	204050	204514	465	154	Hypothetical protein	hypothetical protein FDG95_gp279 [Pectinobacterium phage vB_PcaM_CBB]	1	4e-97	0.8896	YP_009594819.1
276	276	+	204559	205434	876	291	Putative DNA polymerase III epsilon subunit	putative DNA polymerase III epsilon subunit [Pectinobacterium phage vB_PcaM_CBB]	0.96	2e-168	0.8071	YP_009594820.1
277	277	+	205458	206942	1485	494	DEAD/DEAH box helicase family protein	DEAD/DEAH box helicase family protein [Cronobacter phage vB_CsaM_GAP32]	1	0	0.9453	YP_006987381.1
278	278	+	206997	207437	441	146	Hypothetical protein	hypothetical protein FDJ41_gp275 [Yersinia phage fHe-Yen9-04]	1	3e-77	0.8288	YP_009623885.1
279	279	+	207447	207950	504	167	Hypothetical protein	hypothetical protein FDG95_gp283 [Pectinobacterium phage vB_PcaM_CBB]	1	1e-117	0.976	YP_009594823.1
280	280	+	207950	208795	846	281	Hypothetical protein	hypothetical protein GAP32_279 [Cronobacter phage vB_CsaM_GAP32]	0.99	0	0.8961	YP_006987384.1
281	281	+	208782	209498	717	238	Hypothetical protein	hypothetical protein GAP32_280 [Cronobacter phage vB_CsaM_GAP32]	0.99	7e-165	0.9195	YP_006987385.1
282	282	+	209495	209854	360	119	Hypothetical protein	hypothetical protein FDJ41_gp279 [Yersinia phage fHe-Yen9-04]	1	9e-43	0.6417	YP_009623889.1
283	283	+	209820	210470	651	216	Hypothetical protein	hypothetical protein GAP32_282 [Cronobacter phage vB_CsaM_GAP32]	1	6e-154	0.963	YP_006987387.1
284	284	-	210454	210807	354	117	Hypothetical protein	hypothetical protein FDG95_gp288 [Pectinobacterium phage vB_PcaM_CBB]	1	7e-80	0.9744	YP_009594828.1
285	285	+	210861	211832	972	323	Hypothetical protein	hypothetical protein GAP32_284 [Cronobacter phage vB_CsaM_GAP32]	1	0	0.9102	YP_006987389.1
286	286	+	211898	212941	1044	347	Putative DNA primase	putative DNA primase [Pectinobacterium phage vB_PcaM_CBB]	1	0	0.8934	YP_009594830.1
287	287	+	212949	214448	1500	499	DNA primase-helicase	DNA primase-helicase [Cronobacter phage vB_CsaM_GAP32]	0.99	0	0.9036	YP_006987391.1
288	288	+	214450	214719	270	89	Hypothetical protein	hypothetical protein FDJ41_gp285 [Yersinia phage fHe-Yen9-04]	1	9e-49	0.8876	YP_009623895.1
289	289	+	214721	214876	156	51	Hypothetical protein	hypothetical protein pEaSNUABM12_00290 [Erwinia phage pEa_SNUABM_12]	0.98	2e-20	0.82	QOI71228.1
290	290	+	214878	215276	399	132	Structural protein	structural protein [Pectinobacterium phage vB_PcaM_CBB]	1	2e-79	0.8864	YP_009594834.1
291	291	+	215322	216248	927	308	Hypothetical protein	hypothetical protein FDG95_gp295 [Pectinobacterium phage vB_PcaM_CBB]	1	1e-142	0.653	YP_009594835.1
292	292	+	216248	216466	219	72	Hypothetical protein	hypothetical protein FDG95_gp296 [Pectinobacterium phage vB_PcaM_CBB]	1	1e-32	0.7639	YP_009594836.1
293	293	+	216463	217275	813	270	Hypothetical protein	hypothetical protein FDH34_gp295 [Serratia phage BF]	1	6e-139	0.7343	YP_009599791.1
294	294	+	217307	217957	651	216	Structural protein	structural protein [Pectinobacterium phage vB_PcaM_CBB]	1	6e-136	0.912	YP_009594838.1
295	295	+	217970	218305	336	111	Hypothetical protein	hypothetical protein FDG95_gp299 [Pectinobacterium phage vB_PcaM_CBB]	1	7e-70	0.9459	YP_009594839.1
296	296	+	218345	219046	702	233	CRISPR/Cas system-associated protein Cas4	hypothetical protein GAP32_295 [Cronobacter phage vB_CsaM_GAP32]	1	8e-158	0.9099	YP_006987400.1
297	297	+	219048	219599	552	183	Hypothetical protein	hypothetical protein GAP32_296 [Cronobacter phage vB_CsaM_GAP32]	1	1e-98	0.8033	YP_006987401.1
298	298	+	219628	220206	579	192	Structural protein	structural protein [Serratia phage BF]	1	6e-116	0.7969	YP_009599796.1
299	299	+	220282	222603	2322	773	Ribonucleotide-diphosphate reductase subunit	ribonucleotide-diphosphate reductase subunit [Pectinobacterium phage vB_PcaM_CBB]	1	0	0.9214	YP_009594843.1
300	300	+	222649	223422	774	257	Hypothetical protein	hypothetical protein FDG95_gp304 [Pectinobacterium phage vB_PcaM_CBB]	1	3e-171	0.8949	YP_009594844.1
301	301	+	223432	224553	1122	373	ribonucleotide-diphosphate reductase subunit beta	hypothetical protein FDG95_gp305 [Pectinobacterium phage vB_PcaM_CBB]	1	0	0.9223	YP_009594845.1
302	302	+	224592	224804	213	70	Hypothetical protein	hypothetical protein FDG95_gp306 [Pectinobacterium phage vB_PcaM_CBB]	0.8	3e-17	0.6429	YP_009594846.1
303	303	+	224856	225086	231	76	Hypothetical protein	hypothetical protein FDG95_gp307 [Pectinobacterium phage vB_PcaM_CBB]	0.98	6e-35	0.8	YP_009594847.1
304	304	+	225098	225475	378	125	Structural protein	structural protein [Pectinobacterium phage vB_PcaM_CBB]	1	1e-49	0.6349	YP_009594848.1
305	305	+	225475	226188	714	237	nucleoside triphosphate pyrophosphorylase	hypothetical protein FDG95_gp309 [Pectinobacterium phage vB_PcaM_CBB]	0.97	1e-107	0.6797	YP_009594849.1
306	306	-	226225	226878	654	217	Structural protein	structural protein [Pectinobacterium phage vB_PcaM_CBB]	0.99	6e-105	0.6944	YP_009594850.1
307	307	-	226890	227603	714	237	Hypothetical protein	hypothetical protein GAP32_306 [Cronobacter phage vB_CsaM_GAP32]	1	9e-128	0.7426	YP_006987411.1
308	308	+	227734	228132	399	132	Hypothetical protein	hypothetical protein [Salmonella enterica subsp. enterica serovar Braenderup]	0.96	4e-25	0.4646	EBS4516407.1
309	309	+	228107	228619	513	170	Dihydrofolate reductase	dihydrofolate reductase [Cronobacter phage vB_CsaM_GAP32]	1	1e-88	0.7225	YP_006987413.1
310	310	+	228610	229056	447	148	Ribonuclease HI	ribonuclease HI [Salmonella enterica subsp. enterica serovar Braenderup]	0.97	1e-94	0.8966	EBS4516409.1
311	311	+	229053	230393	1341	311	DNA helicase	DNA helicase Dda [Pectinobacterium phage vB_PcaM_CBB]	1	0	0.8498	YP_009594855.1
312	312	+	230430	230966	537	178	Structural protein	structural protein [Pectinobacterium phage vB_PcaM_CBB]	1	6e-86	0.7222	YP_009594856.1
313	313	+	230990	231184	195	64	Hypothetical protein	hypothetical protein FDG95_gp317 [Pectinobacterium phage vB_PcaM_CBB]	1	7e-29	0.7969	YP_009594857.1
314	314	+	231261	231767	507	168	Translation initiation factor IF-3	translation initiation factor IF-3 [Cronobacter phage vB_CsaM_GAP32]	1	6e-83	0.7976	YP_006987418.1
315	315	+	231827	232360	534	177	ATP-dependent Clp protease	ATP-dependent Clp protease [Pectinobacterium phage vB_PcaM_CBB]	1	6e-92	0.7119	YP_009594859.1
316	316	+	232434	232967	534	177	Structural protein	structural protein [Pectinobacterium phage vB_PcaM_CBB]	1	4e-121	0.9379	YP_009594860.1
317	317	+	232957	234540	1584	527	Structural protein	structural protein [Pectinobacterium phage vB_PcaM_CBB]	1	0	0.5989	YP_009594861.1
318	318	+	234540	236990	2451	816	Structural protein	structural protein [Serratia phage BF]	1	0	0.5434	YP_009599816.1
319	319	+	237000	237371	372	123	Hypothetical protein	Phage protein [Yersinia phage fHe-Yen9-04]	1	3e-59	0.7398	YP_009623929.1
320	320	+	237466	239451	1986	661	DNA gyrase subunit B	DNA gyrase subunit B [Serratia phage BF]	0.99	0	0.8759	YP_009599818.1
321	321	+	239508	240923	1416	471	DNA topoisomerase	hypothetical protein pEaSNUABM49_00324 [Erwinia phage pEa_SNUABM_49]	1	0	0.8832	QXO12570.1
322	322	+	241009	243378	2370	789	Structural protein	structural protein [Pectinobacterium phage vB_PcaM_CBB]	1	0	0.7896	YP_009594866.1
323	323	+	243390	243701	312	103	Hypothetical protein	hypothetical protein FDG95_gp327 [Pectinobacterium phage vB_PcaM_CBB]	1	4e-50	0.7767	YP_009594867.1
324	324	+	243661	244179	519	172	Hypothetical protein	no significant
325	325	+	244224	244583	360	119	Hypothetical protein	hypothetical protein [Salmonella enterica subsp. enterica serovar Braenderup]	1	5e-42	0.72	EBS4516425.1
326	326	+	244594	244914	321	106	Hypothetical protein	hypothetical protein GAP32_325 [Cronobacter phage vB_CsaM_GAP32]	1	5e-67	0.9528	YP_006987430.1
327	327	+	244958	245254	297	98	Hypothetical protein	hypothetical protein FDG95_gp331 [Pectinobacterium phage vB_PcaM_CBB]	0.94	1e-34	0.617	YP_009594871.1
328	328	+	245257	246210	954	317	Sliding clamp loader subunit	sliding clamp loader subunit [Pectinobacterium phage vB_PcaM_CBB]	1	0	0.9338	YP_009594872.1
329	329	+	246222	246845	624	207	Phosphoglycolate phosphatase	phosphoglycolate phosphatase [Serratia phage BF]	1	6e-113	0.7633	YP_009599827.1
330	330	+	246925	247485	561	186	Hypothetical protein	hypothetical protein FDJ41_gp330 [Yersinia phage fHe-Yen9-04]	1	2e-98	0.7634	YP_009623940.1
331	331	+	247485	248168	684	227	Hypothetical protein	hypothetical protein GAP32_330 [Cronobacter phage vB_CsaM_GAP32]	1	6e-153	0.9339	YP_006987435.1
332	332	+	248168	248962	795	264	Hypothetical protein	hypothetical protein FDG95_gp336 [Pectinobacterium phage vB_PcaM_CBB]	1	4e-173	0.8485	YP_009594876.1
333	333	+	249072	249710	639	212	Hypothetical protein	hypothetical protein GAP32_332 [Cronobacter phage vB_CsaM_GAP32]	0.43	3e-37	0.6957	YP_006987437.1
334	334	+	249743	249943	201	66	Hypothetical protein	hypothetical protein GAP32_333 [Cronobacter phage vB_CsaM_GAP32]	1	9e-21	0.6364	YP_006987438.1
335	335	+	250003	251259	1257	418	Hypothetical protein	hypothetical protein FDG95_gp339 [Pectinobacterium phage vB_PcaM_CBB]	0.88	0	0.8043	YP_009594879.1
336	336	+	251357	252505	1149	382	Toxic ion resistance protein	toxic ion resistance protein [Pectinobacterium phage vB_PcaM_CBB]	1	0	0.8508	YP_009594880.1
337	337	+	252568	252888	321	106	Hypothetical protein	hypothetical protein [Salmonella enterica subsp. enterica serovar Braenderup]	0.81	3e-14	0.4253	EBS4516436.1
338	338	+	252888	253577	690	229	Putative metallopeptidase	putative metallopeptidase [Cronobacter phage vB_CsaM_GAP32]	0.97	1e-115	0.6951	YP_006987442.1
339	339	+	253617	254714	1098	365	Hypothetical protein	hypothetical protein FDG95_gp343 [Pectinobacterium phage vB_PcaM_CBB]	1	0	0.7781	YP_009594883.1
340	340	+	254711	255262	552	183	Hypothetical protein	hypothetical protein GAP32_339 [Cronobacter phage vB_CsaM_GAP32]	0.86	1e-75	0.6938	YP_006987444.1
341	341	+	255310	255864	555	184	Hypothetical protein	hypothetical protein FDH34_gp343 [Serratia phage BF]	0.98	2e-34	0.3923	YP_009599839.1
342	342	+	255922	256092	171	56	Hypothetical protein	hypothetical protein FDG95_gp345 [Pectinobacterium phage vB_PcaM_CBB]	0.98	1e-06	0.4746	YP_009594885.1
343	343	+	256095	256406	312	103	Hypothetical protein	hypothetical protein OPT719_43 [Escherichia phage vB_EcoD_Opt-719]	0.97	6e-13	0.34	UGO52676.1
344	344	+	256410	256760	351	116	Hypothetical protein	hypothetical protein FDH34_gp346 [Serratia phage BF]	0.82	3e-45	0.6979	YP_009599842.1
345	345	+	256805	257290	486	161	Hypothetical protein	hypothetical protein FDG95_gp348 [Pectinobacterium phage vB_PcaM_CBB]	1	2e-93	0.795	YP_009594888.1
346	346	+	257352	259127	1776	591	Hypothetical protein	hypothetical protein FDG95_gp349 [Pectinobacterium phage vB_PcaM_CBB]	1	9e-172	0.4943	YP_009594889.1
347	347	+	259868	260098	231	76	Hypothetical protein	hypothetical protein FDG95_gp350 [Pectinobacterium phage vB_PcaM_CBB]	1	3e-11	0.5065	YP_009594890.1
348	348	+	260095	261021	927	308	Putative ADP-ribosylglycohydrolase	putative ADP-ribosylglycohydrolase [Erwinia phage pEa_SNUABM_47]	0.99	3e-169	0.7394	QOI71830.1
349	349	+	261023	261346	324	107	Hypothetical protein	hypothetical protein pEaSNUABM49_00351 [Erwinia phage pEa_SNUABM_49]	0.92	8e-27	0.6667	QXO12597.1
350	350	+	261348	261539	192	63	Hypothetical protein	hypothetical protein FDJ41_gp352 [Yersinia phage fHe-Yen9-04]	1	1e-18	0.5846	YP_009623962.1
351	351	+	261536	262021	486	161	Hypothetical protein	hypothetical protein [Salmonella enterica subsp. enterica serovar Braenderup]	0.41	7e-23	0.6377	EBS4516449.1
352	352	+	262032	262718	687	228	Hypothetical protein	hypothetical protein FDG95_gp356 [Pectinobacterium phage vB_PcaM_CBB]	0.99	3e-118	0.7246	YP_009594896.1
353	353	+	262786	263769	984	327	Hypothetical protein	hypothetical protein pEaSNUABM50_00353 [Erwinia phage pEa_SNUABM_50]	1	6e-109	0.4955	QOI72377.1
354	354	+	263782	264027	246	81	Hypothetical protein	hypothetical protein FDG95_gp357 [Pectinobacterium phage vB_PcaM_CBB]	0.98	1e-30	0.55	YP_009594897.1
355	355	+	264031	264240	210	69	Hypothetical protein	hypothetical protein FDG95_gp358 [Pectinobacterium phage vB_PcaM_CBB]	0.91	4e-20	0.619	YP_009594898.1
356	356	+	264312	264617	306	101	Hypothetical protein	hypothetical protein PVP-SE1_gp023 [Salmonella phage PVPSE1]	0.83	1e-41	0.75	YP_004893830.1
357	357	+	264628	264870	243	80	Hypothetical protein	hypothetical protein [Salmonella enterica subsp. enterica serovar Braenderup]	1	2e-18	0.5125	EBS4516455.1
358	358	+	264872	265939	1068	355	Multifunctional transcriptional regulator/nicotinamide-nucleotide adenylyltransferase/ribosylnicotinamide kinase NadR	multifunctional transcriptional regulator/nicotinamide-nucleotide adenylyltransferase/ribosylnicotinamide kinase NadR [Salmonella enterica subsp. enterica serovar Braenderup]	0.98	0	0.8057	EBS4516456.1
359	359	+	265914	266717	804	267	nicotinamide mononucleotide transporter PnuC	hypothetical protein pEaSNUABM44_00359 [Erwinia phage pEa_SNUABM_44]	1	5e-155	0.839	QXO12055.1
360	360	+	266719	266961	243	80	Hypothetical protein	no significant
361	361	+	266958	267200	243	80	Hypothetical protein	hypothetical protein GAP32_356 [Cronobacter phage vB_CsaM_GAP32]	1	8e-34	0.7	YP_006987461.1
362	362	+	267253	267456	204	67	Hypothetical protein	no significant
363	363	+	267461	267919	459	152	Hypothetical protein	hypothetical protein FDG95_gp366 [Pectinobacterium phage vB_PcaM_CBB]	0.95	3e-75	0.7379	YP_009594906.1
364	364	+	267930	268238	309	102	Hypothetical protein	hypothetical protein FDG95_gp367 [Pectinobacterium phage vB_PcaM_CBB]	1	2e-34	0.5784	YP_009594907.1
365	365	+	268253	268567	315	104	Hypothetical protein	hypothetical protein GAP32_358 [Cronobacter phage vB_CsaM_GAP32]	1	3e-35	0.5577	YP_006987463.1
366	366	+	268683	269027	345	114	Structural protein	structural protein [Pectinobacterium phage vB_PcaM_CBB]	0.99	1e-54	0.6814	YP_009594910.1
367	367	+	269027	269401	375	124	Hypothetical protein	hypothetical protein FDG95_gp371 [Pectinobacterium phage vB_PcaM_CBB]	0.75	3e-10	0.4082	YP_009594911.1
368	368	+	269404	269709	306	101	Hypothetical protein	hypothetical protein FDG95_gp372 [Pectinobacterium phage vB_PcaM_CBB]	0.99	4e-46	0.72	YP_009594912.1
369	369	+	269706	270146	441	146	Hypothetical protein	hypothetical protein FDJ41_gp370 [Yersinia phage fHe-Yen9-04]	1	6e-49	0.5646	YP_009623980.1
370	371	+	270265	271047	783	260	RNA synthetase class II	hypothetical protein [Shinella sp. JR1-6]	0.88	4e-84	0.523	WP_130520737.1
371	372	+	271028	271348	321	106	Hypothetical protein	hypothetical protein [Salmonella enterica subsp. enterica serovar Braenderup]	1	1e-43	0.7264	EBS4516464.1
372	373	+	271360	272178	819	272	Hypothetical protein	hypothetical protein GAP32_365 [Cronobacter phage vB_CsaM_GAP32]	1	3e-142	0.7059	YP_006987470.1
373	374	+	272184	273452	1269	422	Hypothetical protein	hypothetical protein FDG95_gp603 [Pectinobacterium phage vB_PcaM_CBB]	1	3e-121	0.4548	YP_009594916.1
374	375	+	273537	274730	1194	397	Hypothetical protein	hypothetical protein FDG95_gp602 [Pectinobacterium phage vB_PcaM_CBB]	1	0	0.8388	YP_009594917.1
375	377	+	274903	275382	480	159	Hypothetical protein	hypothetical protein FDG95_gp601 [Pectinobacterium phage vB_PcaM_CBB]	0.97	4e-94	0.8387	YP_009594918.1
376	378	+	275379	275597	219	72	Hypothetical protein	hypothetical protein FDJ41_gp526 [Yersinia phage fHe-Yen9-04]	1	7e-05	0.3699	YP_009623987.1
377	379	+	275622	275954	333	110	Hypothetical protein	hypothetical protein GAP32_369 [Cronobacter phage vB_CsaM_GAP32]	0.86	8e-49	0.7579	YP_006987475.1
378	380	+	275957	276538	582	193	putative 5'3'-deoxyribonucleotidase	hypothetical protein FDG95_gp599 [Pectinobacterium phage vB_PcaM_CBB]	1	6e-120	0.8549	YP_009594920.1
379	381	+	276538	277098	561	186	Hypothetical protein	hypothetical protein FDG95_gp598 [Pectinobacterium phage vB_PcaM_CBB]	0.96	6e-92	0.7322	YP_009594921.1
380	382	+	277216	277794	579	192	Hypothetical protein	hypothetical protein pEaSNUABM44_00380 [Erwinia phage pEa_SNUABM_44]	1	6e-91	0.6927	QXO12074.1
381	384	+	278297	278962	666	221	HNH endonuclease	HNH endonuclease [Escherichia coli]	1	1e-81	0.5522	WP_210765935.1
382	385	+	279351	279599	249	82	Hypothetical protein	hypothetical protein [Yersinia phage fHe-Yen9-03]	1	2e-44	0.8333	SOK59196.1
383	386	+	279609	280403	795	264	Hypothetical protein	hypothetical protein FDG95_gp593 [Pectinobacterium phage vB_PcaM_CBB]	0.98	1e-160	0.8154	YP_009594926.1
384	387	+	280400	280735	336	111	Hypothetical protein	hypothetical protein FDH34_gp536 [Serratia phage BF]	1	2e-23	0.4595	YP_009599880.1
385	388	+	280735	280968	234	77	Hypothetical protein	hypothetical protein pEaSNUABM47_00386 [Erwinia phage pEa_SNUABM_47]	1	1e-30	0.6364	QOI71866.1
386	389	+	280955	281191	237	78	Hypothetical protein	hypothetical protein FDG95_gp591 [Pectinobacterium phage vB_PcaM_CBB]	0.97	8e-39	0.8312	YP_009594928.1
387	390	+	281188	281460	273	90	Hypothetical protein	hypothetical protein FDG95_gp590 [Pectinobacterium phage vB_PcaM_CBB]	1	5e-43	0.7778	YP_009594929.1
388	391	+	281457	282011	555	184	Hypothetical protein	hypothetical protein GAP32_380 [Cronobacter phage vB_CsaM_GAP32]	0.98	1e-80	0.6813	YP_006987487.1
389	392	+	282061	282420	360	119	Hypothetical protein	hypothetical protein FDG95_gp588 [Pectinobacterium phage vB_PcaM_CBB]	0.97	6e-18	0.3983	YP_009594931.1
390	393	+	282395	282823	429	142	Peptidyl-tRNA hydrolase	peptidyl-tRNA hydrolase [Pectinobacterium phage vB_PcaM_CBB]	1	2e-85	0.838	YP_009594932.1
391	394	+	282823	283182	360	119	Hypothetical protein	hypothetical protein GAP32_383 [Cronobacter phage vB_CsaM_GAP32]	0.99	2e-29	0.4915	YP_006987490.1
392	396	+	283482	283850	369	122	Hypothetical protein	hypothetical protein [Salmonella enterica subsp. enterica serovar Braenderup]	0.96	1e-47	0.6033	EBS4516480.1
393	397	+	283850	284014	165	54	Hypothetical protein	hypothetical protein FDH34_gp525 [Serratia phage BF]	1	2e-20	0.6667	YP_009599891.1
394	398	+	284022	284276	255	84	Hypothetical protein	hypothetical protein F403_gp343 [Klebsiella phage vB_KleM_RaK2]	1	2e-43	0.8333	YP_007007347.1
395	399	+	284310	284645	336	111	Hypothetical protein	hypothetical protein GAP32_388 [Cronobacter phage vB_CsaM_GAP32]	0.95	1e-39	0.6296	YP_006987495.1
396	400	+	284668	285552	885	294	DNA cytosine methyltransferase	DNA cytosine methyltransferase [Pectinobacterium phage vB_PcaM_CBB]	0.96	0	0.8807	YP_009594939.1
397	401	+	285673	286248	576	191	Hypothetical protein	hypothetical protein GAP32_391 [Cronobacter phage vB_CsaM_GAP32]	0.97	2e-100	0.7059	YP_006987498.1
398	402	+	286251	286568	318	105	Hypothetical protein	hypothetical protein FDG95_gp578 [Pectinobacterium phage vB_PcaM_CBB]	0.87	1e-17	0.4839	YP_009594941.1
399	403	+	286565	287266	702	233	Hypothetical protein	hypothetical protein [Salmonella enterica subsp. enterica serovar Braenderup]	1	3e-95	0.6352	EBS4516484.1
400	404	+	287277	287609	333	110	Hypothetical protein	hypothetical protein FDH34_gp519 [Serratia phage BF]	0.96	1e-11	0.4722	YP_009599897.1
401	405	+	287606	287803	198	65	Hypothetical protein	hypothetical protein pEaSNUABM49_00409 [Erwinia phage pEa_SNUABM_49]	1	4e-23	0.5846	QXO12650.1
402	406	+	288087	288293	207	68	Hypothetical protein	no significant
403	407	+	288388	288657	270	89	Hypothetical protein	hypothetical protein [Salmonella enterica subsp. enterica serovar Braenderup]	1	2e-50	0.8539	EBS4516490.1
404	408	+	288654	288794	141	46	Hypothetical protein	hypothetical protein FDH34_gp515 [Serratia phage BF]	1	4e-21	0.8913	YP_009599901.1
405	409	+	288807	289220	414	137	Hypothetical protein	hypothetical protein [Salmonella enterica subsp. enterica serovar Braenderup]	0.88	2e-70	0.8595	EBS4516491.1
406	410	+	289268	289711	444	147	Hypothetical protein	hypothetical protein GAP32_400 [Cronobacter phage vB_CsaM_GAP32]	1	1e-44	0.5068	YP_006987508.1
407	411	+	289715	290122	408	135	Hypothetical protein	hypothetical protein [Bacillus thuringiensis]	0.98	6e-13	0.3333	WP_098295067.1
408	412	+	290143	290331	189	62	Hypothetical protein	hypothetical protein [Salmonella enterica subsp. enterica serovar Braenderup]	1	1e-20	0.629	EBS4516493.1
409	413	+	290333	290683	351	116	Hypothetical protein	hypothetical protein GAP32_402 [Cronobacter phage vB_CsaM_GAP32]	1	2e-23	0.4417	YP_006987510.1
410	415	+	290887	291000	114	37	Hypothetical protein	no significant
411	416	+	291052	291171	120	39	Hypothetical protein	hypothetical protein 7t3_0592 [Salmonella phage 7t3]	0.89	1e-06	0.7143	QCW19109.1
412	417	+	291174	291455	282	93	Hypothetical protein	hypothetical protein [Salmonella enterica subsp. enterica serovar Braenderup]	0.97	4e-37	0.6882	EBS4516500.1
413	418	+	291466	291720	255	84	Hypothetical protein	hypothetical protein GAP32_404 [Cronobacter phage vB_CsaM_GAP32]	0.94	2e-27	0.6329	YP_006987512.1
414	419	+	291717	291989	273	90	Hypothetical protein	hypothetical protein FDH34_gp506 [Serratia phage BF]	0.98	1e-34	0.6292	YP_009599910.1
415	421	+	292283	292480	198	65	Hypothetical protein	hypothetical protein FDH34_gp505 [Serratia phage BF]	1	3e-29	0.7077	YP_009599911.1
416	422	+	292489	292656	168	55	Hypothetical protein	hypothetical protein GAP32_406 [Cronobacter phage vB_CsaM_GAP32]	0.83	1e-17	0.7609	YP_006987514.1
417	424	+	292759	293079	321	106	Hypothetical protein	hypothetical protein [Yersinia phage fHe-Yen9-03]	1	6e-53	0.8962	SOK59229.1
418	425	+	293209	293361	153	50	Hypothetical protein	hypothetical protein GAP32_408 [Cronobacter phage vB_CsaM_GAP32]	1	1e-08	0.68	YP_006987516.1
419	426	+	293369	293572	204	67	Hypothetical protein	hypothetical protein GAP32_408 [Cronobacter phage vB_CsaM_GAP32]	1	1e-08	0.68	YP_006987516.1
420	427	+	293569	293790	222	73	Hypothetical protein	no significant
421	428	+	293787	293984	198	65	Hypothetical protein	hypothetical protein FDG95_gp555 [Pectinobacterium phage vB_PcaM_CBB]	1	5e-26	0.7385	YP_009594964.1
422	429	+	293984	294424	441	146	Hypothetical protein	hypothetical protein GAP32_412 [Cronobacter phage vB_CsaM_GAP32]	0.97	3e-50	0.5245	YP_006987520.1
423	432	+	294652	294837	186	61	Hypothetical protein	hypothetical protein [Salmonella enterica subsp. enterica serovar Braenderup]	0.93	7e-05	0.614	EBS4516508.1
424	433	+	294834	295145	312	103	Hypothetical protein	hypothetical protein FDH34_gp499 [Serratia phage BF]	0.83	3e-42	0.7674	YP_009599917.1
425	434	+	295129	295425	297	98	Hypothetical protein	no significant
426	435	+	295422	295652	231	76	Hypothetical protein	hypothetical protein FDG95_gp551 [Pectinobacterium phage vB_PcaM_CBB]	1	6e-25	0.6579	YP_009594968.1
427	436	+	295652	295924	273	90	Hypothetical protein	hypothetical protein [Salmonella enterica subsp. enterica serovar Braenderup]	0.92	3e-32	0.6747	EBS4516510.1
428	437	+	295983	296426	444	147	Hypothetical protein	hypothetical protein GAP32_414 [Cronobacter phage vB_CsaM_GAP32]	1	3e-41	0.473	YP_006987522.1
429	438	+	296495	297298	804	267	Hypothetical protein	hypothetical protein [Salmonella enterica subsp. enterica serovar Braenderup]	0.98	1e-52	0.3674	EBS4516514.1
430	439	+	297291	297698	408	135	Hypothetical protein	hypothetical protein [Salmonella enterica subsp. enterica serovar Braenderup]	1	7e-84	0.9111	EBS4516515.1
431	440	+	297695	297931	237	78	Hypothetical protein	hypothetical protein pEaSNUABM12_00442 [Erwinia phage pEa_SNUABM_12]	1	8e-40	0.8333	QOI71371.1
432	441	+	298071	298283	213	70	Hypothetical protein	hypothetical protein F403_gp320 [Klebsiella phage vB_KleM_RaK2]	0.81	1e-08	0.4737	YP_007007370.1
433	442	+	298285	298587	303	100	Hypothetical protein	hypothetical protein FDJ41_gp470 [Yersinia phage fHe-Yen9-04]	1	6e-42	0.62	YP_009624043.1
434	444	+	298889	299158	270	89	Hypothetical protein	hypothetical protein FDH34_gp486 [Serratia phage BF]	0.96	7e-29	0.5349	YP_009599930.1
435	445	+	299160	299534	375	124	Hypothetical protein	hypothetical protein [Salmonella enterica subsp. enterica serovar Braenderup]	0.96	6e-67	0.7833	EBS4516520.1
436	446	+	299534	299890	357	118	Hypothetical protein	hypothetical protein [Salmonella enterica subsp. enterica serovar Braenderup]	1	4e-64	0.7712	EBS4516521.1
437	448	+	300030	300314	285	94	Hypothetical protein	hypothetical protein FDG95_gp539 [Pectinobacterium phage vB_PcaM_CBB]	0.95	4e-20	0.5111	YP_009594980.1
438	449	+	300304	300924	621	206	Hypothetical protein	hypothetical protein FDG95_gp538 [Pectinobacterium phage vB_PcaM_CBB]	1	1e-68	0.5095	YP_009594981.1
439	450	+	300989	301141	153	50	Hypothetical protein	no significant
440	451	+	301138	301512	375	124	Hypothetical protein	hypothetical protein FDG95_gp536 [Pectinobacterium phage vB_PcaM_CBB]	1	5e-29	0.52	YP_009594983.1
441	453	+	301773	303398	1626	541	Adhesin	adhesin [Cronobacter phage vB_CsaM_GAP32]	0.47	8e-108	0.7701	YP_006987532.1
442	454	+	303463	303963	501	166	Hypothetical protein	hypothetical protein FDG95_gp534 [Pectinobacterium phage vB_PcaM_CBB]	0.98	1e-40	0.4824	YP_009594985.1
443	455	+	304093	304308	216	71	Hypothetical protein	hypothetical protein FDG95_gp533 [Pectinobacterium phage vB_PcaM_CBB]	1	1e-40	0.9014	YP_009594986.1
444	456	+	304376	304618	243	80	Hypothetical protein	hypothetical protein FDG95_gp532 [Pectinobacterium phage vB_PcaM_CBB]	1	9e-28	0.6875	YP_009594987.1
445	457	+	304631	305107	477	158	Hypothetical protein	hypothetical protein FDG95_gp531 [Pectinobacterium phage vB_PcaM_CBB]	1	1e-71	0.6709	YP_009594988.1
446	458	+	305144	305827	684	227	Hypothetical protein	hypothetical protein [Salmonella enterica subsp. enterica serovar Braenderup]	0.99	1e-126	0.7434	EBS4516531.1
447	459	+	305817	306239	423	140	Hypothetical protein	hypothetical protein GAP32_429 [Cronobacter phage vB_CsaM_GAP32]	0.98	2e-74	0.8623	YP_006987537.1
448	460	+	306625	306783	159	52	Hypothetical protein	hypothetical protein FDG95_gp529 [Pectinobacterium phage vB_PcaM_CBB]	0.8	4e-11	0.6905	YP_009594990.1
449	465	+	307648	307863	216	71	Hypothetical protein	hypothetical protein FDG95_gp527 [Pectinobacterium phage vB_PcaM_CBB]	1	7e-36	0.8873	YP_009594992.1
450	466	+	307953	308177	225	74	Hypothetical protein	hypothetical protein GAP32_434 [Cronobacter phage vB_CsaM_GAP32]	1	3e-40	0.8784	YP_006987543.1
451	467	+	308178	308645	468	155	Hypothetical protein	hypothetical protein [Salmonella enterica subsp. enterica serovar Braenderup]	0.98	1e-31	0.4805	EBS4516536.1
452	468	+	308650	308886	237	78	Hypothetical protein	no significant
453	470	+	309210	309470	261	86	Hypothetical protein	hypothetical protein FDH34_gp465 [Serratia phage BF]	0.94	2e-17	0.5309	YP_009599951.1
454	471	+	310034	310534	501	166	Hypothetical protein	Phage protein [Yersinia phage fHe-Yen9-04]	0.98	5e-75	0.6463	YP_009624060.1
455	475	+	311183	311509	327	108	Hypothetical protein	hypothetical protein GAP32_440 [Cronobacter phage vB_CsaM_GAP32]	1	5e-54	0.7407	YP_006987550.1
456	476	+	311610	311861	252	83	Hypothetical protein	hypothetical protein GAP32_441 [Cronobacter phage vB_CsaM_GAP32]	0.95	5e-11	0.443	YP_006987551.1
457	477	+	311863	312351	489	162	Hypothetical protein	hypothetical protein FDG95_gp516 [Pectinobacterium phage vB_PcaM_CBB]	0.91	7e-52	0.5338	YP_009595003.1
458	478	+	312351	312563	213	70	Hypothetical protein	no significant
459	480	+	312663	312944	282	93	Hypothetical protein	hypothetical protein FDH34_gp460 [Serratia phage BF]	0.95	7e-14	0.4574	YP_009599956.1
460	481	+	312937	313155	219	72	Hypothetical protein	hypothetical protein GAP32_444 [Cronobacter phage vB_CsaM_GAP32]	1	7e-25	0.6667	YP_006987554.1
461	482	+	313156	313314	159	52	Hypothetical protein	no significant
462	484	+	313555	313773	219	72	Hypothetical protein	hypothetical protein [Salmonella enterica subsp. enterica serovar Braenderup]	1	1e-40	0.875	EBS4516547.1
463	485	+	313766	314116	351	116	Hypothetical protein	hypothetical protein FDG95_gp511 [Pectinobacterium phage vB_PcaM_CBB]	1	9e-71	0.8534	YP_009595008.1
464	486	+	314149	314583	435	144	Hypothetical protein	hypothetical protein GAP32_448 [Cronobacter phage vB_CsaM_GAP32]	0.9	2e-23	0.4046	YP_006987558.1
465	490	+	314925	315485	561	186	HNH endonuclease	hypothetical protein pEaSNUABM12_00572 [Erwinia phage pEa_SNUABM_12]	0.98	2e-64	0.5285	QOI71480.1
466	491	+	315475	315789	315	104	Hypothetical protein	hypothetical protein GAP32_451 [Cronobacter phage vB_CsaM_GAP32]	1	1e-64	0.8942	YP_006987562.1
467	494	+	316070	316537	468	155	Hypothetical protein	hypothetical protein FDG95_gp507 [Pectinobacterium phage vB_PcaM_CBB]	0.92	4e-52	0.5486	YP_009595012.1
468	495	+	316580	316783	204	67	Hypothetical protein	no significant
469	496	+	316787	316951	165	54	Hypothetical protein	hypothetical protein [Yersinia phage fHe-Yen9-03]	0.7	4e-10	0.6579	SOK59277.1
470	497	+	316954	317166	213	70	Hypothetical protein	no significant
471	499	+	317229	317537	309	102	type II toxin-antitoxin system	hypothetical protein GAP32_457 [Cronobacter phage vB_CsaM_GAP32]	0.58	1e-19	0.7167	YP_006987569.1
472	500	+	317512	317640	129	42	Hypothetical protein	hypothetical protein GAP32_458 [Cronobacter phage vB_CsaM_GAP32]	1	2e-21	0.9524	YP_006987570.1
473	501	+	317642	317965	324	107	Hypothetical protein	hypothetical protein FDG95_gp500 [Pectinobacterium phage vB_PcaM_CBB]	1	4e-27	0.5327	YP_009595019.1
474	502	+	317967	318293	327	108	Hypothetical protein	hypothetical protein GAP32_461 [Cronobacter phage vB_CsaM_GAP32]	0.99	2e-13	0.3761	YP_006987573.1
475	503	+	318298	318612	315	104	Hypothetical protein	hypothetical protein GAP32_462 [Cronobacter phage vB_CsaM_GAP32]	0.93	1e-37	0.6082	YP_006987574.1
476	504	+	318617	318865	249	82	Hypothetical protein	no significant
477	505	+	319022	319228	207	68	Hypothetical protein	hypothetical protein FDG95_gp495 [Pectinobacterium phage vB_PcaM_CBB]	0.95	2e-15	0.5692	YP_009595024.1
478	507	+	319559	320092	534	177	Hypothetical protein	hypothetical protein [Salmonella enterica subsp. enterica serovar Braenderup]	0.98	2e-90	0.7371	EBS4516560.1
479	508	+	320093	320293	201	66	Hypothetical protein	hypothetical protein FDH34_gp441 [Serratia phage BF]	0.98	2e-21	0.6	YP_009599975.1
480	509	+	320306	320854	549	182	Hypothetical protein	no significant
481	510	+	320931	321134	204	67	Hypothetical protein	no significant
482	511	+	321180	321713	534	177	Hypothetical protein	hypothetical protein GAP32_467 [Cronobacter phage vB_CsaM_GAP32]	0.9	8e-13	0.3395	YP_006987580.1
483	512	+	321698	322288	591	196	Hypothetical protein	hypothetical protein FDG95_gp490 [Pectinobacterium phage vB_PcaM_CBB]	0.91	3e-26	0.3934	YP_009595029.1
484	514	+	322406	322768	363	120	Hypothetical protein	hypothetical protein FDG95_gp489 [Pectinobacterium phage vB_PcaM_CBB]	0.99	6e-44	0.5966	YP_009595030.1
485	516	+	322909	323112	204	67	Hypothetical protein	hypothetical protein [Salmonella enterica subsp. enterica serovar Braenderup]	0.91	1e-07	0.4426	EBS4516565.1
486	520	+	323900	324568	669	222	Hypothetical protein	hypothetical protein GAP32_473 [Cronobacter phage vB_CsaM_GAP32]	1	3e-50	0.5265	YP_006987586.1
487	521	+	324623	325162	540	179	S-adenosyl-L- methionine-dependent methyltransferase	hypothetical protein FDJ41_gp422 [Yersinia phage fHe-Yen9-04]	1	8e-96	0.7374	YP_009624091.1
488	522	-	325178	326311	1134	377	Structural protein	structural protein [Pectinobacterium phage vB_PcaM_CBB]	0.99	2e-134	0.5798	YP_009595036.1
489	523	+	326490	327068	579	192	Hypothetical protein	hypothetical protein FDH34_gp431 [Serratia phage BF]	0.98	6e-115	0.8474	YP_009599985.1
490	524	+	327070	327375	306	101	Hypothetical protein	hypothetical protein [Salmonella enterica subsp. enterica serovar Braenderup]	0.99	3e-22	0.4757	EBS4516570.1
491	525	+	327372	327851	480	159	Hypothetical protein	hypothetical protein GAP32_478 [Cronobacter phage vB_CsaM_GAP32]	0.96	6e-31	0.4323	YP_006987591.1
492	526	+	327922	328455	534	177	Hypothetical protein	hypothetical protein GAP32_479 [Cronobacter phage vB_CsaM_GAP32]	1	5e-78	0.6111	YP_006987592.1
493	527	+	328470	328961	492	163	Hypothetical protein	hypothetical protein FDG95_gp478 [Pectinobacterium phage vB_PcaM_CBB]	0.94	4e-24	0.4013	YP_009595041.1
494	528	+	328973	329407	435	144	Hypothetical protein	hypothetical protein FDG95_gp477 [Pectinobacterium phage vB_PcaM_CBB]	0.98	6e-21	0.3636	YP_009595042.1
495	529	+	329418	330038	621	206	Hypothetical protein	no significant
496	530	+	330115	330360	246	81	hypothetical protein	Hypothetical protein GAP32_481 [Cronobacter phage vB_CsaM_GAP32]	0.92	2e-14	0.4533	YP_006987594.1
497	531	+	330362	331075	714	237	Hypothetical protein	hypothetical protein FDG95_gp475 [Pectinobacterium phage vB_PcaM_CBB]	0.99	2e-27	0.3333	YP_009595044.1
498	532	+	331068	331190	123	40	Hypothetical protein	no significant
499	533	+	331190	331642	453	150	Hypothetical protein	hypothetical protein FDG95_gp473 [Pectinobacterium phage vB_PcaM_CBB]	0.98	2e-25	0.4172	YP_009595046.1
500	534	+	331696	332262	567	188	Hypothetical protein	hypothetical protein GAP32_485 [Cronobacter phage vB_CsaM_GAP32]	0.97	4e-56	0.5215	YP_006987598.1
501	535	+	332264	332530	267	88	Hypothetical protein	hypothetical protein pEaSNUABM12_00529 [Erwinia phage pEa_SNUABM_12]	0.95	2e-18	0.4889	QOI71446.1
502	536	+	334102	334323	222	73	Transcriptional regulator	transcriptional regulator [Pectinobacterium phage vB_PcaM_CBB]	0.98	4e-15	0.4722	YP_009595051.1
503	537	+	334328	334477	150	49	Hypothetical protein	hypothetical protein [Yersinia phage fHe-Yen9-03]	0.95	7e-14	0.7021	SOK59310.1
504	538	+	334554	335549	996	331	Subfamily RNA	subfamily RNA polymerase sigma-70 subunit [Cronobacter phage vB_CsaM_GAP32]	0.98	1e-164	0.7394	YP_006987604.1
505	539	+	335561	336058	498	165	Hypothetical protein	hypothetical protein FDJ41_gp404 [Yersinia phage fHe-Yen9-04]	0.95	2e-10	0.3188	YP_009624109.1
506	540	+	336062	336769	708	235	Hypothetical protein	hypothetical protein FDG95_gp465 [Pectinobacterium phage vB_PcaM_CBB]	1	3e-91	0.6311	YP_009595054.1
507	541	+	336811	337173	363	120	Hypothetical protein	no significant
508	542	+	337189	337344	156	51	Hypothetical protein	hypothetical protein [Pectobacterium carotovorum]	0.98	7e-16	0.7	WP_194431600.1
509	543	+	337354	337605	252	83	Hypothetical protein	hypothetical protein GAP32_495 [Cronobacter phage vB_CsaM_GAP32]	0.98	9e-13	0.4512	YP_006987609.1
510	544	+	337670	338038	369	122	Hypothetical protein	hypothetical protein FDG95_gp458 [Pectinobacterium phage vB_PcaM_CBB]	0.74	2e-17	0.4286	YP_009595061.1
511	545	+	338040	338288	249	82	Hypothetical protein	hypothetical protein FDH34_gp406 [Serratia phage BF]	1	2e-24	0.5882	YP_009600010.1
512	546	+	338298	338663	366	121	Hypothetical protein	no significant
513	547	+	338676	338951	276	91	Hypothetical protein	no significant
514	548	+	339629	340432	804	267	Hypothetical protein	hypothetical protein FDG95_gp455 [Pectinobacterium phage vB_PcaM_CBB]	0.98	6e-41	0.2981	YP_009595064.1
515	549	+	340450	341655	1206	401	Hypothetical protein	hypothetical protein FDG95_gp454 [Pectinobacterium phage vB_PcaM_CBB]	0.78	4e-93	0.465	YP_009595065.1
516	550	+	341712	342236	525	174	Hypothetical protein	hypothetical protein FDG95_gp453 [Pectinobacterium phage vB_PcaM_CBB]	0.95	9e-24	0.3533	YP_009595066.1
517	551	+	342253	343047	795	264	Hypothetical protein	hypothetical protein GAP32_507 [Cronobacter phage vB_CsaM_GAP32]	0.99	1e-85	0.4847	YP_006987622.1
518	552	+	343123	343665	543	180	HNH endonuclease	hypothetical protein [Yersinia phage fHe-Yen9-03]	0.96	3e-59	0.546	SOK59323.1
519	553	+	343669	344499	831	276	Hypothetical protein	no significant
520	554	+	344499	344825	327	108	Hypothetical protein	hypothetical protein FDG95_gp450 [Pectinobacterium phage vB_PcaM_CBB]	0.98	1e-31	0.5189	YP_009595069.1
521	555	+	344818	346008	1191	396	putative ATP-binding protein	hypothetical protein FDG95_gp449 [Pectinobacterium phage vB_PcaM_CBB]	0.89	0	0.7416	YP_009595070.1
522	556	+	346056	346367	312	103	Hypothetical protein	hypothetical protein FDJ41_gp391 [Yersinia phage fHe-Yen9-04]	0.75	7e-08	0.3974	YP_009624122.1
523	557	+	346383	346598	216	71	Hypothetical protein	hypothetical protein FDG95_gp448 [Pectinobacterium phage vB_PcaM_CBB]	0.87	8e-24	0.7581	YP_009595071.1
524	558	+	346591	346833	243	80	Hypothetical protein	hypothetical protein GAP32_512 [Cronobacter phage vB_CsaM_GAP32]	1	6e-24	0.6875	YP_006987627.1
525	559	+	346826	347011	186	61	Hypothetical protein	hypothetical protein GAP32_513 [Cronobacter phage vB_CsaM_GAP32]	0.93	2e-27	0.8947	YP_006987628.1
526	560	+	347166	347438	273	90	Structural protein	structural protein [Pectinobacterium phage vB_PcaM_CBB]	1	1e-37	0.6111	YP_009595074.1
527	561	+	347512	347835	324	107	Hypothetical protein	no significant
528	562	+	347918	348457	540	179	Pyrimidine dimer DNA glycosylase/endonuclease V	pyrimidine dimer DNA glycosylase/endonuclease V [Escherichia phage 121Q]	1	2e-84	0.6872	YP_009101804.1
529	563	+	348518	348904	387	128	Hypothetical protein	hypothetical protein [Salmonella enterica subsp. enterica serovar Braenderup]	0.94	5e-23	0.4215	EBS4516583.1
530	564	+	348953	349192	240	79	Hypothetical protein	no significant
531	565	+	349192	349536	345	114	Hypothetical protein	no significant
532	566	+	349629	350627	999	332	Hypothetical protein	hypothetical protein FDG95_gp444 [Pectinobacterium phage vB_PcaM_CBB]	0.97	4e-41	0.3642	YP_009595075.1
533	567	+	350723	351493	771	256	Hypothetical protein	hypothetical protein FDG95_gp441 [Pectinobacterium phage vB_PcaM_CBB]	0.98	1e-143	0.8175	YP_009595078.1
534	568	+	351490	352089	600	199	Hypothetical protein	hypothetical protein [Salmonella enterica subsp. enterica serovar Kentucky]	0.77	3e-33	0.4494	ECF2231859.1
535	569	+	352092	352424	333	110	Hypothetical protein	hypothetical protein [Salmonella enterica subsp. enterica serovar Braenderup]	0.9	8e-10	0.33	EBS4516603.1
536	570	+	352427	352765	339	112	Hypothetical protein	hypothetical protein GAP32_523 [Cronobacter phage vB_CsaM_GAP32]	1	8e-12	0.3697	YP_006987638.1
537	571	+	352765	353103	339	112	Hypothetical protein	no significant
538	572	+	353130	353912	783	260	Hypothetical protein	hypothetical protein FDG95_gp437 [Pectinobacterium phage vB_PcaM_CBB]	0.99	5e-77	0.4595	YP_009595082.1
539	573	+	353961	354299	339	112	Hypothetical protein	hypothetical protein FDJ41_gp382 [Yersinia phage fHe-Yen9-04]	0.82	3e-05	0.3608	YP_009624131.1
540	574	+	354296	354640	345	114	Hypothetical protein	no significant
541	575	+	354640	354990	351	116	Hypothetical protein	no significant
542	576	+	354990	355388	399	132	Hypothetical protein	no significant
543	577	+	355431	355754	324	107	Hypothetical protein	no significant
544	578	+	355806	355976	171	56	Hypothetical protein	no significant
545	579	+	355973	356638	666	221	Hypothetical protein	hypothetical protein GAP32_529 [Cronobacter phage vB_CsaM_GAP32]	0.82	1e-83	0.6831	YP_006987645.1
546	580	+	356640	357155	516	171	Hypothetical protein	hypothetical protein FDH34_gp381 [Serratia phage BF]	0.88	4e-16	0.3289	YP_009600035.1
547	581	-	357194	358339	1146	381	DNA condensation	DNA condensation protein [Salmonella phage Munch]	0.58	3e-16	0.313	AZU98477.1
548	582	-	358349	358975	627	208	LamG domain protein	LamG domain-containing protein [Staphylococcus haemolyticus]	0.7	2e-36	0.4933	WP_229359293.1
549	583	-	358985	359614	630	209	Hypothetical protein	no significant
550	584	-	359624	360385	762	253	Hypothetical protein	hypothetical protein CF95_gp198 [Erwinia phage PhiEaH1]	0.96	3e-27	0.3294	YP_009010251.1
551	585	-	360395	361243	849	282	Hypothetical protein	hypothetical protein CF95_gp198 [Erwinia phage PhiEaH1]	0.96	3e-27	0.3294	YP_009010251.1
552	586	-	361255	362421	1167	388	regulator of chromosome condensation	regulator of chromosome condensation (RCC1) repeat family protein [Serratia phage BF]	0.54	4e-12	0.3255	YP_009600041.1
553	587	-	362505	363158	654	217	Hypothetical protein	hypothetical protein [Staphylococcus haemolyticus]	0.9	7e-44	0.4082	WP_229359294.1
554	588	-	363169	363777	609	202	Hypothetical protein	no significant
555	589	-	363787	364527	741	246	Structural protein	structural protein [Pectobacterium phage vB_PatM_CB7]	0.86	8e-16	0.2864	ARB11529.1
556	590	-	364540	365466	927	308	Kelch-like protein	kelch-like protein [Pectinobacterium phage vB_PcaM_CBB]	0.65	8e-15	0.335	YP_009595090.1
557	591	-	365477	367543	2067	688	Hypothetical protein	hypothetical protein [Escherichia coli]	0.33	4e-15	0.3347	WP_210765662.1
