# Supplementary material for: Isolation and Characterization of Two Novel Genera of Jumbo Bacteriophages Infecting Xanthomonas vesicatoria Isolated from Agricultural Regions in Mexico
Source: Antibiotics (Basel). 2024 Jul 15;13(7):651. doi: 10.3390/antibiotics13070651 (PMC11273794; doi:10.3390/antibiotics13070651)
Supplement: Supplementary file 1 [file antibiotics-13-00651-s001.zip › Table S4.xlsx]

## Sheet: XaC1
Table S4: Identification of genes encoding tRNAs in XaC1 genome.
# tRNAs	# gene	Amino acid	Anticodon	Location	Size nt	Prediction Method
1	458	Ser	ACT	305983-306070	88	ARAGORN, tRNAscan-SE
2	464	Thr	TGT	308481-308556	76	ARAGORN, tRNAscan-SE
3	465	Asn	GTT	308564-308639	76	ARAGORN, tRNAscan-SE
4	466	Phe	GAA	308737-308813	77	ARAGORN, tRNAscan-SE
5	484	Met	CAT	316673-316764	92	ARAGORN, tRNAscan-SE
6	488	Leu	TAA	318205-318289	85	ARAGORN, tRNAscan-SE
7	489	Gly	TCC	318304-318379	76	ARAGORN, tRNAscan-SE
8	514	Arg	TCT	326054-326129	76	ARAGORN
