# Supplementary material for: Isolation and Characterization of Two Novel Genera of Jumbo Bacteriophages Infecting Xanthomonas vesicatoria Isolated from Agricultural Regions in Mexico
Source: Antibiotics (Basel). 2024 Jul 15;13(7):651. doi: 10.3390/antibiotics13070651 (PMC11273794; doi:10.3390/antibiotics13070651)
Supplement: Supplementary file 1 [file antibiotics-13-00651-s001.zip › Table S5.xlsx]

## Sheet: XbC2
Table S5: Identification of genes encoding tRNAs in XbC2 genome.
# tRNAs	# gene	Amino acid	Anticodon	Location	Size nt	Prediction Method
1	370	Ser	GCT	270157-270244	88	ARAGORN, tRNAscan-SE
2	376	Trp	CCA	274762-274836	75	ARAGORN, tRNAscan-SE
3	383	Thr	TGT	278148-278220	73	ARAGORN, tRNAscan-SE
4	395	Leu	TAG	283235-283319	85	ARAGORN, tRNAscan-SE
5	414	Arg	TCT	290714-290787	74	ARAGORN, tRNAscan-SE
6	420	Pyl	CTA	292074-292147	74	ARAGORN, tRNAscan-SE
7	423	Met	CAT	292642-292731	90	ARAGORN, tRNAscan-SE
8	430	Leu	TAA	294433-294523	91	ARAGORN, tRNAscan-SE
9	431	Leu	TAA	294548-294635	88	ARAGORN, tRNAscan-SE
10	443	Glu	TTC	298594-298671	78	ARAGORN, tRNAscan-SE
11	447	Phe	AAA	299897-300011	114 (intron 40 nt)	tRNAscan-SE
12	452	Leu	CAA	301562-301647	86	ARAGORN, tRNAscan-SE
13	461	Glu	TTC	306786-306858	73	ARAGORN, tRNAscan-SE
14	462	Ser	TGA	307193-307285	93	ARAGORN, tRNAscan-SE
15	463	Lys	TTT	307294-307415	121	tRNAscan-SE
16	464	Ser	GGA	307532-307628	97	ARAGORN, tRNAscan-SE
17	469	Ile	GAT	308899-308972	74	ARAGORN, tRNAscan-SE
18	472	Asn	GTT	310592-310664	73	ARAGORN
19	473	Gln	TTG	310762-310837	76	ARAGORN, tRNAscan-SE
20	474	Gly	TCC	310983-311056	74	ARAGORN, tRNAscan-SE
21	479	Asp	GTC	312572-312644	73	ARAGORN, tRNAscan-SE
22	483	Arg	ACG	313458-313534	77	ARAGORN, tRNAscan-SE
23	487	Pro	TGG	314620-314695	76	ARAGORN, tRNAscan-SE
24	488	Val	TAC	314701-314775	75	ARAGORN, tRNAscan-SE
25	489	Pro	TGG	314787-314861	75	ARAGORN, tRNAscan-SE
26	492	His	GTG	315804-315878	75	ARAGORN, tRNAscan-SE
27	493	Phe	GAA	315915-315989	75	ARAGORN, tRNAscan-SE
28	498	Leu	AGG	317179-317252	73	tRNAscan-SE
29	506	Tyr	GTA	319298-319385	88	ARAGORN, tRNAscan-SE
30	513	Cys	GCA	322297-322374	78	ARAGORN, tRNAscan-SE
31	515	Lys	CTT	322759-322835	77	ARAGORN, tRNAscan-SE
32	517	Met	CAT	323103-323176	74	ARAGORN, tRNAscan-SE
33	518	Met	CAT	323416-323491	76	ARAGORN, tRNAscan-SE
34	519	Ala	TGC	323572-323645	74	ARAGORN, tRNAscan-SE
