# Supplementary material for: Isolation and Characterization of Two Novel Genera of Jumbo Bacteriophages Infecting Xanthomonas vesicatoria Isolated from Agricultural Regions in Mexico
Source: Antibiotics (Basel). 2024 Jul 15;13(7):651. doi: 10.3390/antibiotics13070651 (PMC11273794; doi:10.3390/antibiotics13070651)
Supplement: Supplementary file 1 [file antibiotics-13-00651-s001.zip › Table S6.xlsx]

## Sheet: Calculation
Table S6: Calculation of codon frequency
		XbC2			XaC1			Xve full
Codon	Amino Acid	Count	fi	XbC2 codon frequency %	Count	fi	XaC1 codon frequency %	Count	fi host	X. vesicatoria codon frequency %	ri=fi Xbc2/fi host	ri=fi XaC1/fi host
TTT	F	2410	0.0215625	2.15625	2812	0.0264271	2.64271	8762	0.00580299	0.580299	3.71576	4.55404
TTC	F	2580	0.0230835	2.30835	2043	0.0192	1.92	17890	0.0118484	1.18484	1.94824	1.62048
TTA	L	2394	0.0214194	2.14194	2594	0.0243783	2.43783	3248	0.00215112	0.215112	9.9573	11.3328
TTG	L	1294	0.0115776	1.15776	899	0.00844877	0.844877	16994	0.011255	1.1255	1.02866	0.75067
CTT	L	1747	0.0156306	1.56306	2207	0.0207413	2.07413	12536	0.00830248	0.830248	1.88264	2.49821
CTC	L	389	0.00348042	0.348042	343	0.0032235	0.32235	12968	0.00858859	0.858859	0.405238	0.375324
CTA	L	1569	0.014038	1.4038	1493	0.0140312	1.40312	8353	0.00553212	0.553212	2.53755	2.53631
CTG	L	1322	0.0118281	1.18281	1094	0.0102814	1.02814	42959	0.0284514	2.84514	0.41573	0.361367
ATT	I	4504	0.0402978	4.02978	4538	0.042648	4.2648	10127	0.00670702	0.670702	6.00829	6.3587
ATC	I	1945	0.0174021	1.74021	1538	0.0144541	1.44541	26757	0.0177209	1.77209	0.98201	0.81565
ATA	I	966	0.0086429	0.86429	1365	0.0128282	1.28282	3938	0.0026081	0.26081	3.31387	4.9186
ATG	M	3147	0.0281565	2.81565	2764	0.025976	2.5976	23063	0.0152744	1.52744	1.84338	1.70062
GTT	V	3166	0.0283265	2.83265	2755	0.0258914	2.58914	16947	0.0112238	1.12238	2.52378	2.30682
GTC	V	481	0.00430356	0.430356	349	0.00327989	0.327989	19752	0.0130816	1.30816	0.328979	0.250726
GTA	V	3187	0.0285144	2.85144	3565	0.0335037	3.35037	7434	0.00492347	0.492347	5.79153	6.8049
GTG	V	743	0.0066477	0.66477	567	0.00532865	0.532865	31426	0.0208132	2.08132	0.319399	0.256023
TCT	S	1845	0.0165074	1.65074	1844	0.0173298	1.73298	11539	0.00764218	0.764218	2.16004	2.26766
TCC	S	415	0.00371305	0.371305	378	0.00355243	0.355243	15811	0.0104715	1.04715	0.354587	0.339248
TCA	S	2062	0.0184489	1.84489	2032	0.0190967	1.90967	17979	0.0119073	1.19073	1.54938	1.60377
TCG	S	332	0.00297044	0.297044	275	0.00258444	0.258444	33805	0.0223888	2.23888	0.132675	0.115435
CCT	P	1259	0.0112644	1.12644	1148	0.0107889	1.07889	21422	0.0141876	1.41876	0.793961	0.760443
CCC	P	101	0.000903658	0.0903658	149	0.0014003	0.14003	18791	0.0124451	1.24451	0.0726114	0.112518
CCA	P	2014	0.0180195	1.80195	1475	0.013862	1.3862	27654	0.018315	1.8315	0.983864	0.756866
CCG	P	397	0.003552	0.3552	393	0.0036934	0.36934	51296	0.0339729	3.39729	0.104554	0.108716
ACT	T	3790	0.0339095	3.39095	3861	0.0362855	3.62855	10473	0.00693618	0.693618	4.88879	5.23135
ACC	T	894	0.00799871	0.799871	1033	0.0097081	0.97081	29428	0.0194899	1.94899	0.410403	0.498109
ACA	T	2295	0.0205336	2.05336	1730	0.0162585	1.62585	14443	0.00956547	0.956547	2.14664	1.69971
ACG	T	549	0.00491196	0.491196	396	0.00372159	0.372159	28258	0.018715	1.8715	0.262461	0.198856
GCT	A	3305	0.0295702	2.95702	2064	0.0193974	1.93974	36526	0.0241908	2.41908	1.22237	0.801849
GCC	A	411	0.00367726	0.367726	369	0.00346785	0.346785	53692	0.0355597	3.55597	0.103411	0.0975218
GCA	A	2134	0.0190931	1.90931	2526	0.0237393	2.37393	45146	0.0298998	2.98998	0.63857	0.793961
GCG	A	837	0.00748873	0.748873	415	0.00390016	0.390016	69001	0.0456988	4.56988	0.163872	0.0853449
TAT	Y	3407	0.0304828	3.04828	3474	0.0326485	3.26485	6769	0.00448305	0.448305	6.79957	7.28266
TAC	Y	1852	0.01657	1.657	1826	0.0171607	1.71607	11879	0.00786736	0.786736	2.10618	2.18125
TAA	*	430	0.00384726	0.384726	360	0.00338327	0.338327	1772	0.00117358	0.117358	3.27822	2.88286
TAG	*	16	0.000143154	0.0143154	36	0.000338327	0.0338327	2224	0.00147294	0.147294	0.0971894	0.229696
CAT	H	1501	0.0134296	1.34296	1488	0.0139842	1.39842	19978	0.0132313	1.32313	1.01499	1.0569
CAC	H	629	0.00562773	0.562773	500	0.00469898	0.469898	25687	0.0170123	1.70123	0.330804	0.276211
CAA	Q	2683	0.0240051	2.40051	1704	0.0160141	1.60141	24691	0.0163526	1.63526	1.46796	0.9793
CAG	Q	1434	0.0128301	1.28301	1935	0.0181851	1.81851	30519	0.0202125	2.02125	0.634764	0.899696
AAT	N	4043	0.0361731	3.61731	4524	0.0425164	4.25164	10007	0.00662755	0.662755	5.458	6.4151
AAC	N	2590	0.023173	2.3173	2426	0.0227995	2.27995	16693	0.0110556	1.10556	2.09604	2.06225
AAA	K	4758	0.0425703	4.25703	5664	0.0532301	5.32301	8434	0.00558576	0.558576	7.62122	9.5296
AAG	K	2031	0.0181716	1.81716	2339	0.0219818	2.19818	20191	0.0133723	1.33723	1.35889	1.64383
GAT	D	5525	0.0494328	4.94328	5365	0.0504201	5.04201	25306	0.0167599	1.67599	2.94946	3.00837
GAC	D	1727	0.0154516	1.54516	1509	0.0141815	1.41815	26380	0.0174712	1.74712	0.884405	0.811707
GAA	E	6840	0.0611982	6.11982	5717	0.0537282	5.37282	18582	0.0123067	1.23067	4.97276	4.36577
GAG	E	1211	0.0108349	1.08349	1192	0.0112024	1.12024	16400	0.0108616	1.08616	0.997548	1.03138
TGT	C	935	0.00836554	0.836554	978	0.00919121	0.919121	15035	0.00995755	0.995755	0.840121	0.92304
TGC	C	252	0.00225467	0.225467	263	0.00247167	0.247167	44555	0.0295084	2.95084	0.0764078	0.0837615
TGA	*	111	0.000993129	0.0993129	154	0.00144729	0.144729	16945	0.0112225	1.12225	0.0884942	0.128963
TGG	W	1351	0.0120875	1.20875	971	0.00912543	0.912543	42830	0.0283659	2.83659	0.426129	0.321704
CGT	R	2789	0.0249535	2.49535	1927	0.0181099	1.81099	26026	0.0172368	1.72368	1.44769	1.05065
CGC	R	565	0.00505511	0.505511	367	0.00344905	0.344905	71145	0.0471187	4.71187	0.107285	0.0731992
CGA	R	315	0.00281834	0.281834	283	0.00265962	0.265962	40182	0.0266122	2.66122	0.105904	0.0999401
CGG	R	138	0.0012347	0.12347	159	0.00149428	0.149428	45021	0.029817	2.9817	0.0414093	0.0501149
AGT	S	2254	0.0201668	2.01668	2922	0.0274609	2.74609	9772	0.00647191	0.647191	3.11605	4.24308
AGC	S	587	0.00525195	0.525195	511	0.00480236	0.480236	29893	0.0197979	1.97979	0.265279	0.24257
AGA	R	506	0.00452723	0.452723	846	0.00795068	0.795068	11698	0.00774748	0.774748	0.584349	1.02623
AGG	R	167	0.00149417	0.149417	174	0.00163525	0.163525	19316	0.0127928	1.27928	0.116797	0.127825
GGT	G	4222	0.0377747	3.77747	3749	0.035233	3.5233	25741	0.017048	1.7048	2.21578	2.06669
GGC	G	705	0.00630771	0.630771	637	0.0059865	0.59865	58418	0.0386897	3.86897	0.163033	0.154731
GGA	G	1355	0.0121233	1.21233	1079	0.0101404	1.01404	20057	0.0132836	1.32836	0.912656	0.763379
GGG	G	355	0.00317622	0.317622	313	0.00294156	0.294156	19346	0.0128127	1.28127	0.247897	0.229582
	total	111768		100	106406		100	1509910		100

## Sheet: XbC2
Codon	ri=fi XbC2/fi host	XbC2 tRNA
CGG	0.0414093	0
CCC	0.0726114	0
TGC	0.0764078	1
TGA	0.0884942	1
TAG	0.0971894	1
GCC	0.103411	0
CCG	0.104554	0
CGA	0.105904	0
CGC	0.107285	0
AGG	0.116797	1
TCG	0.132675	0
GGC	0.163033	0
GCG	0.163872	0
GGG	0.247897	0
ACG	0.262461	1
AGC	0.265279	0
GTG	0.319399	1
GTC	0.328979	1
CAC	0.330804	0
TCC	0.354587	1
CTC	0.405238	0	Phage<Host	12
ACC	0.410403	0
CTG	0.41573	0
TGG	0.426129	2
AGA	0.584349	0
CAG	0.634764	0
GCA	0.63857	1
CCT	0.793961	0
TGT	0.840121	1
GAC	0.884405	0
GGA	0.912656	1
ATC	0.98201	0
CCA	0.983864	1	Phage=Host	6
GAG	0.997548	0
CAT	1.01499	3
TTG	1.02866	1
GCT	1.22237	1
AAG	1.35889	0
CGT	1.44769	0
CAA	1.46796	1	Phage>Host	16
TCA	1.54938	0
ATG	1.84338	0
CTT	1.88264	1
TTC	1.94824	2
AAC	2.09604	0
TAC	2.10618	1
ACA	2.14664	0
TCT	2.16004	1
GGT	2.21578	0
GTT	2.52378	1
CTA	2.53755	1
GAT	2.94946	1
AGT	3.11605	0
TAA	3.27822	2
ATA	3.31387	0
TTT	3.71576	1
ACT	4.88879	0
GAA	4.97276	1
AAT	5.458	0
GTA	5.79153	1
ATT	6.00829	0
TAT	6.79957	0
AAA	7.62122	1
TTA	9.9573	0
	Total tRNAs	34
