# Supplementary material for: Isolation and Characterization of Two Novel Genera of Jumbo Bacteriophages Infecting Xanthomonas vesicatoria Isolated from Agricultural Regions in Mexico
Source: Antibiotics (Basel). 2024 Jul 15;13(7):651. doi: 10.3390/antibiotics13070651 (PMC11273794; doi:10.3390/antibiotics13070651)
Supplement: Supplementary file 1 [file antibiotics-13-00651-s001.zip › Table S7.xlsx]

## Sheet: Hoja1
Table S7: Comparison of host usage percentage and the presence of phage-encoded tRNAs in XaC1.
Codon	ri=fi XaC1/fi host	XaC1 tRNA
CGG	0.0501149	0
CGC	0.0731992	0
TGC	0.0837615	0
GCG	0.0853449	0
GCC	0.0975218	0
CGA	0.0999401	0
CCG	0.108716	0
CCC	0.112518	0
TCG	0.115435	0
AGG	0.127825	0
TGA	0.128963	0
GGC	0.154731	0
ACG	0.198856	0
GGG	0.229582	0
TAG	0.229696	0
AGC	0.24257	0
GTC	0.250726	0
GTG	0.256023	0	Phage<Host
CAC	0.276211	0
TGG	0.321704	0
TCC	0.339248	1
CTG	0.361367	0
CTC	0.375324	0
ACC	0.498109	0
TTG	0.75067	0
CCA	0.756866	0
CCT	0.760443	0
GGA	0.763379	0
GCA	0.793961	0
GCT	0.801849	0
GAC	0.811707	0
ATC	0.81565	0
CAG	0.899696	0
TGT	0.92304	1
CAA	0.9793	0
AGA	1.02623	0	Phage=Host
GAG	1.03138	0
CGT	1.05065	0
CAT	1.0569	1
TCA	1.60377	0
TTC	1.62048	0
AAG	1.64383	0
ACA	1.69971	0
ATG	1.70062	0
AAC	2.06225	0
GGT	2.06669	0
TAC	2.18125	0
TCT	2.26766	1
GTT	2.30682	1	Phage>Host
CTT	2.49821	0
CTA	2.53631	0
TAA	2.88286	1
GAT	3.00837	0
AGT	4.24308	0
GAA	4.36577	1
TTT	4.55404	0
ATA	4.9186	0
ACT	5.23135	1
ATT	6.3587	0
AAT	6.4151	0
GTA	6.8049	0
TAT	7.28266	0
AAA	9.5296	0
TTA	11.3328	0
	Total tRNAs	8
