# Supplementary material for: Isolation and Characterization of Two Novel Genera of Jumbo Bacteriophages Infecting Xanthomonas vesicatoria Isolated from Agricultural Regions in Mexico
Source: Antibiotics (Basel). 2024 Jul 15;13(7):651. doi: 10.3390/antibiotics13070651 (PMC11273794; doi:10.3390/antibiotics13070651)
Supplement: Supplementary file 1 [file antibiotics-13-00651-s001.zip › Table S8.xlsx]

## Sheet: Hoja1
Table S8: Comparison of host usage percentage and the presence of phage-encoded tRNAs in XbC2.
Codon	ri=fi XbC2/fi host	XbC2 tRNA
CGG	0.0414093	0
CCC	0.0726114	0
TGC	0.0764078	1
TGA	0.0884942	1
TAG	0.0971894	1
GCC	0.103411	0
CCG	0.104554	0
CGA	0.105904	0
CGC	0.107285	0
AGG	0.116797	1
TCG	0.132675	0
GGC	0.163033	0
GCG	0.163872	0
GGG	0.247897	0
ACG	0.262461	1
AGC	0.265279	0
GTG	0.319399	1
GTC	0.328979	1
CAC	0.330804	0
TCC	0.354587	1
CTC	0.405238	0	Phage<Host	12
ACC	0.410403	0
CTG	0.41573	0
TGG	0.426129	2
AGA	0.584349	0
CAG	0.634764	0
GCA	0.63857	1
CCT	0.793961	0
TGT	0.840121	1
GAC	0.884405	0
GGA	0.912656	1
ATC	0.98201	0
CCA	0.983864	1	Phage=Host	6
GAG	0.997548	0
CAT	1.01499	3
TTG	1.02866	1
GCT	1.22237	1
AAG	1.35889	0
CGT	1.44769	0
CAA	1.46796	1	Phage>Host	16
TCA	1.54938	0
ATG	1.84338	0
CTT	1.88264	1
TTC	1.94824	2
AAC	2.09604	0
TAC	2.10618	1
ACA	2.14664	0
TCT	2.16004	1
GGT	2.21578	0
GTT	2.52378	1
CTA	2.53755	1
GAT	2.94946	1
AGT	3.11605	0
TAA	3.27822	2
ATA	3.31387	0
TTT	3.71576	1
ACT	4.88879	0
GAA	4.97276	1
AAT	5.458	0
GTA	5.79153	1
ATT	6.00829	0
TAT	6.79957	0
AAA	7.62122	1
TTA	9.9573	0
	Total tRNAs	34
