# Supplementary material for: Isolation and Characterization of Two Novel Genera of Jumbo Bacteriophages Infecting Xanthomonas vesicatoria Isolated from Agricultural Regions in Mexico
Source: Antibiotics (Basel). 2024 Jul 15;13(7):651. doi: 10.3390/antibiotics13070651 (PMC11273794; doi:10.3390/antibiotics13070651)
Supplement: Supplementary file 1 [file antibiotics-13-00651-s001.zip › Table S9.xlsx]

## Sheet: XaC1
Table S9: Classification of identified ORFs of XaC1 phage by functional category.
# ORF	# Gene	Strand	Start	End	Gen lenght	Size aa	Updated annotation	BLAST Homology (Best match)	Funtional category
347	347	+	229816	230100	285	94	co-chaperonin GroES	co-chaperonin GroES [Serratia phage BF]	Chaperones
527	535	+	334142	334507	366	121	tail assembly chaperone	tail assembly chaperone [Pectobacterium phage vB_PcaM_CBB]	Chaperones
228	228	+	116689	117324	636	211	HNH endonuclease	TPA: HNH endonuclease [Caudoviricetes sp.]	DNA cleavage
288	288	+	151838	153217	1380	459	HNH endonuclease	HNH endonuclease [Escherichia phage vB_Ec-M-J]	DNA cleavage
322	322	+	206281	208422	2142	713	putative endonuclease subunit	putative endonuclease subunit [Erwinia phage pEa_SNUABM_50]	DNA cleavage
323	323	-	208439	208921	483	160	DNA endonuclease VII	DNA endonuclease VII [Escherichia phage UB]	DNA cleavage
351	351	+	232283	233275	993	330	53EXOc domain-containing protein	53EXOc domain-containing protein [Escherichia phage ph0011]	DNA cleavage
381	381	+	255106	255798	693	230	exonuclease	exonuclease [Escherichia phage Ecwhy_1]	DNA cleavage
500	507	+	323968	324660	693	230	DNA/RNA non-specific endonuclease	DNA/RNA non-specific endonuclease [unclassified Dickeya]	DNA cleavage
109	109	+	52126	52665	540	179	cytidyltransferase	cytidyltransferase [Cronobacter phage vB_CsaM_GAP32]	DNA metabolism
129	129	+	61886	63028	1143	380	RNA ligase	RNA ligase and tail fiber protein attachment catalyst [Cronobacter phage vB_CsaM_GAP32]	DNA metabolism
133	133	+	63790	64758	969	322	Polynucleotide kinase	kinase [Salmonella phage Munch]	DNA metabolism
157	157	+	77495	77977	483	160	dCMP deaminase	dCMP deaminase [Cronobacter phage vB_CsaM_GAP32]	DNA metabolism
160	160	+	79353	80447	1095	364	cytidyltransferase	cytidyltransferase [Pectobacterium phage vB_PcaM_CBB]	DNA metabolism
162	162	+	81047	82531	1485	494	nicotinamide phosphoribosyl transferase	nicotinamide phosphoribosyl transferase [Pectobacterium phage vB_PcaM_CBB]	DNA metabolism
180	180	+	91590	92120	531	176	thymidylate kinase	thymidylate kinase [Serratia phage BF]	DNA metabolism
220	220	+	110212	111507	1296	431	nucleotidyltransferase	nucleotidyltransferase [Cronobacter phage vB_CsaM_GAP32]	DNA metabolism
234	234	+	119633	120133	501	166	thymidine kinase	thymidine kinase [Xanthomonas phage XbC2]	DNA metabolism
247	247	+	124968	126230	1263	420	RNA ligase	RNA ligase [Cronobacter phage vB_CsaM_GAP32]	DNA metabolism
260	260	+	133759	134190	432	143	nudix hydrolase	nudix hydrolase [Serratia phage BF]	DNA metabolism
261	261	+	134187	134429	243	80	glutaredoxin	glutaredoxin [Pectobacterium phage vB_PcaM_CBB]	DNA metabolism
266	266	+	135743	136201	459	152	ADP-ribose binding protein	ADP-ribose binding protein [Salmonella phage Munch]	DNA metabolism
272	272	+	138416	139102	687	228	putative deoxynucleoside monophosphate kinase	putative deoxynucleoside monophosphate kinase [Cronobacter phage vB_CsaM_GAP32]	DNA metabolism
295	295	+	155712	156626	915	304	thymidylate synthase	thymidylate synthase [Escherichia phage EJP2]	DNA metabolism
345	345	+	228986	229600	615	204	phosphoesterase	phosphoesterase [Serratia phage BF]	DNA metabolism
384	384	+	257066	259396	2331	776	ribonucleotide reductase	ribonucleotide reductase [Pectobacterium phage vB_PcaM_CBB]	DNA metabolism
386	386	+	260226	261347	1122	373	ribonucleotide-diphosphate reductase subunit beta	ribonucleotide-diphosphate reductase subunit beta [Xanthomonas phage XbC2]	DNA metabolism
393	393	+	263726	264442	717	238	putative nucleotide pyrophosphohydrolase	putative nucleotide pyrophosphohydrolase [Erwinia phage pEa_SNUABM_12]	DNA metabolism
396	396	+	265975	266475	501	166	dihydrofolate reductase	dihydrofolate reductase [Xanthomonas phage XbC2]	DNA metabolism
307	307	+	176898	178007	1110	369	MutT/NUDIX hydrolase	MutT/NUDIX hydrolase [Pectobacterium phage vB_PcaM_CBB]	DNA metabolism/Repair
308	308	-	178004	178471	468	155	MutT/NUDIX hydrolase	MutT/NUDIX hydrolase [Pectobacterium phage vB_PcaM_CBB]	DNA metabolism/Repair
104	104	+	49983	50546	564	187	DNA N-6-adenine-methyltransferase	DNA N-6-adenine-methyltransferase [Salmonella phage Munch]	DNA modification
530	538	+	335435	335953	519	172	S-adenosyl-L- methionine-dependent methyltransferase	S-adenosyl-L- methionine-dependent methyltransferase [Xanthomonas phage XbC2]	DNA modification
329	329	+	213898	215646	1749	582	portal protein	portal protein [Cronobacter phage vB_CsaM_GAP32]	DNA packaging
353	353	+	233855	234574	720	239	large terminase protein	large terminase protein [uncultured Caudovirales phage]	DNA packaging
354	354	+	234564	236171	1608	535	Phage terminase	Phage terminase, large subunit [Yersinia phage fHe-Yen9-03]	DNA packaging
250	250	+	126783	127451	669	222	Hydrolase	hydrolase [Escherichia phage ESCO13]	Enzymatic activity
287	287	+	150443	151771	1329	442	ATPase	ATPase [Yersinia phage fHe-Yen9-04]	Enzymatic activity
226	226	+	116027	116389	363	120	Rz-like spanin	Rz-like spanin [Yersinia phage fHe-Yen9-04]	Lysis
298	298	-	161036	163543	2508	835	EPS depolymerase	EPS depolymerase [Erwinia phage PEp14]	Lysis
150	150	+	74285	74929	645	214	ATP-dependent Clp protease	ATP-dependent Clp protease component [Escherichia phage EJP2]	Proteases
311	311	+	181404	183728	2325	774	ATP-dependent protease	ATP-dependent protease [Yersinia phage fHe-Yen9-04]	Proteases
403	403	+	269910	270458	549	182	ClpS domain-containing protein	ClpS domain-containing protein [Escherichia phage ph0011]	Proteases
321	321	+	205240	206271	1032	343	recombination-related endonuclease	recombination-related endonuclease [Escherichia phage EJP2]	Recombination
357	357	+	239016	240155	1140	379	RecA-like protein	RecA-like protein [Pectobacterium phage vB_PcaM_CBB]	Recombination
458	459	+	306317	306646	330	109	2OG-Fe(II) oxygenase	2OG-Fe(II) oxygenase [Ralstonia solanacearum]	Repair
147	147	+	72049	73485	1437	478	DNA ligase	DNA ligase [Cronobacter phage vB_CsaM_GAP32]	Replication
342	342	+	224700	227723	3024	1007	DNA polymerase	DNA polymerase [Salmonella phage Munch]	Replication
356	356	+	237940	238965	1026	341	ssDNA binding protein	ssDNA binding protein [Xanthomonas phage XbC2]	Replication
360	360	+	240979	241782	804	267	RNase	RNase [Salmonella phage Munch]	Replication
361	361	+	241798	243264	1467	488	helicase	helicase [Salmonella phage Munch]	Replication
370	370	+	248217	249242	1026	341	putative DNA primase	putative DNA primase [Pectobacterium phage vB_PcaM_CBB]	Replication
371	371	+	249255	250730	1476	491	DnaB-like DNA helicase	DnaB-like DNA helicase [Vibrio phage 2.275.O._10N.286.54.E11]	Replication
397	397	+	266468	266923	456	151	RNase H	RNase H [Escherichia phage A4]	Replication
398	398	+	266901	268217	1317	438	DNA helicase	DNA helicase [Xanthomonas phage XbC2]	Replication
407	407	+	273370	275343	1974	657	DNA topoisomerase II large subunit	DNA topoisomerase II large subunit [Cronobacter phage vB_CsaM_GAP32]	Replication
408	408	+	275364	276764	1401	466	topoisomerase II medium subunit	topoisomerase II medium subunit [Escherichia phage 121Q]	Replication
411	411	+	279482	280000	519	172	DNA polymerase	DNA polymerase [Pectobacterium phage vB_PcaM_CBB]	Replication
420	420	+	284033	284986	954	317	clamp loader	clamp loader [Salmonella phage Munch]	Replication
172	172	+	87218	88552	1335	444	PhoH-like phosphate starvation-inducible	PhoH-like phosphate starvation-inducible [Cronobacter phage vB_CsaM_GAP32]	Stress-related protein
229	229	+	118056	118496	441	146	starvation-inducible transcriptional regulator	starvation-inducible transcriptional regulator [Serratia phage BF]	Stress-related protein
432	432	+	293658	294248	591	196	TerD family protein	TerD family protein [Klebsiella phage vB_KpM_FBKp34]	Stress-related protein
434	434	+	295325	296431	1107	368	toxic anion resistance protein (tellurite)	toxic anion resistance protein [Klebsiella phage vB_KpM_FBKp34]	Stress-related protein
15	15	+	6569	6811	243	80	Virion structural protein	virion structural protein [Pectobacterium phage vB_PcaM_CBB]	Structural
18	18	+	8358	8753	396	131	Membrane protein	membrane protein [Escherichia phage alia]	Structural
37	37	+	16347	16709	363	120	Virion structural protein	hypothetical protein CPT_Munch_040 [Salmonella phage Munch]	Structural
158	158	-	77993	78667	675	224	major tail protein	major tail protein [Xanthomonas phage XbC2]	Structural
225	225	+	113279	116014	2736	911	structural protein	putative structural protein [Xanthomonas phage XbC2]	Structural
270	270	+	137287	138057	771	256	neck protein	neck protein [Cronobacter phage vB_CsaM_GAP32]	Structural
273	273	+	139190	141826	2637	878	Phage tail sheath monomer	Phage tail sheath monomer [Yersinia phage fHe-Yen9-03]	Structural
274	274	+	141927	142616	690	229	putative structural protein	putative structural protein [Erwinia phage pEa_SNUABM_12]	Structural
275	275	+	142715	143488	774	257	tail tube protein	tail tube protein [Cronobacter phage vB_CsaM_GAP32]	Structural
276	276	+	143498	144589	1092	363	tail tube protein	tail tube protein [Serratia phage BF]	Structural
277	277	+	144589	145041	453	150	head completion protein	head completion protein [Pectobacterium phage vB_PcaM_CBB]	Structural
279	279	+	145610	146158	549	182	virion structural protein	virion structural protein [Pectobacterium phage vB_PcaM_CBB]	Structural
280	280	+	146162	146731	570	189	structural protein	structural protein [Escherichia phage A4]	Structural
283	283	+	147922	148599	678	225	virion structural protein	virion structural protein [Pectobacterium phage vB_PcaM_CBB]	Structural
297	297	-	158891	160933	2043	680	prophage tail fiber N-terminal domain-containing protein	prophage tail fiber N-terminal domain-containing protein [Erwinia endophytica]	Structural
299	299	-	163642	164277	636	211	virion structural protein	virion structural protein [Cronobacter phage vB_CsaM_GAP32]	Structural
300	300	-	164292	168146	3855	1284	putative long tail fiber proximal subunit	putative long tail fiber proximal subunit [Xanthomonas phage XbC2]	Structural
302	302	-	173001	173873	873	290	virion structural protein	virion structural protein [Yersinia phage fHe-Yen9-04]	Structural
309	309	-	178482	179813	1332	443	tail sheath stabilizer and completion protein	tail sheath stabilizer and completion protein [Escherichia phage UE-S1]	Structural
310	310	-	179825	181300	1476	491	virion structural protein	virion structural protein [Serratia phage BF]	Structural
312	312	-	183758	193756	9999	3332	virion structural protein	virion structural protein [Pectobacterium phage vB_PcaM_CBB]	Structural
313	313	-	193838	197314	3477	1158	putative baseplate wedge protein	putative baseplate wedge protein [Erwinia phage pEa_SNUABM_47]	Structural
314	314	-	197391	197765	375	124	base plate protein	base plate protein [Serratia phage BF]	Structural
315	315	-	197779	198267	489	162	baseplate hub subunit and tail lysozyme	baseplate hub subunit and tail lysozyme [Pectobacterium phage vB_PcaM_CBB]	Structural
317	317	-	200936	203068	2133	710	virion structural protein	virion structural protein [Cronobacter phage vB_CsaM_GAP32]	Structural
318	318	-	203081	203380	300	99	baseplate wedge subunit	baseplate wedge subunit [Pectobacterium phage vB_PcaM_CBB]	Structural
319	319	-	203380	204255	876	291	virion structural protein	virion structural protein [Yersinia phage fHe-Yen9-04]	Structural
327	327	-	210827	211693	867	288	baseplate hub subunit	baseplate hub subunit [Serratia phage BF]	Structural
328	328	+	211755	213884	2130	709	virion structural protein	virion structural protein [Yersinia phage fHe-Yen9-04]	Structural
332	332	+	216868	217497	630	209	prohead core scaffold and protease	prohead core scaffold and protease [Serratia phage BF]	Structural
334	334	+	218777	219952	1176	391	major head protein	major head protein [Cronobacter phage vB_CsaM_GAP32]	Structural
339	339	+	221795	223633	1839	612	putative tail fiber protein	putative tail fiber protein [Erwinia phage pEa_SNUABM_47]	Structural
349	349	-	230849	231505	657	218	structural protein	structural protein [Xanthomonas phage XbC2]	Structural
350	350	-	231531	232085	555	184	virion structural protein	virion structural protein [Yersinia phage fHe-Yen9-04]	Structural
355	355	+	236211	237509	1299	432	structural protein	structural protein [Xanthomonas phage XbC2]	Structural
369	369	+	247183	248157	975	324	virion structural protein	virion structural protein [Cronobacter phage vB_CsaM_GAP32]	Structural
372	372	+	250734	250997	264	87	virion structural protein	virion structural protein [Yersinia phage fHe-Yen9-04]	Structural
375	375	+	251852	252244	393	130	structural protein	structural protein [Xanthomonas phage XbC2]	Structural
376	376	+	252292	253179	888	295	virion structural protein	virion structural protein [Yersinia phage fHe-Yen9-04]	Structural
377	377	+	253179	253391	213	70	virion structural protein	virion structural protein [Cronobacter phage vB_CsaM_GAP32]	Structural
391	391	+	263182	263574	393	130	structural protein	structural protein [Xanthomonas phage XbC2]	Structural
394	394	-	264473	265120	648	215	virion structural protein	virion structural protein [Serratia phage BF]	Structural
395	395	-	265132	265836	705	234	membrane protein	membrane protein [Yersinia phage fHe-Yen9-04]	Structural
400	400	+	268567	269100	534	177	structural protein	structural protein [Pectobacterium phage vB_PcaM_CBB]	Structural
409	409	+	276838	279210	2373	790	virion structural protein	virion structural protein [Pectobacterium phage vB_PcaM_CBB]	Structural
423	423	+	286340	286906	567	188	virion structural protein	virion structural protein [Cronobacter phage vB_CsaM_GAP32]	Structural
424	424	+	286899	287582	684	227	virion structural protein	virion structural protein [Pectobacterium phage vB_PcaM_CBB]	Structural
515	523	+	329038	329754	717	238	head maturation protease	head maturation protease [Klebsiella phage vB_KleM_RaK2]	Structural
532	540	-	336457	337608	1152	383	virion structural protein	virion structural protein [Pectobacterium phage vB_PcaM_CBB]	Structural
320	320	+	204390	205256	867	288	sigma for late transcription	sigma for late transcription [Xanthomonas phage XbC2]	Transcription
541	549	+	341175	342179	1005	334	RNA polymerase sigma factor	RNA polymerase sigma factor [Cronobacter phage vB_CsaM_GAP32]	Transcription
256	256	+	131812	132201	390	129	ribosome-associated translation inhibitor	ribosome-associated translation inhibitor RaiA [Ignatzschineria larvae]	Translation
402	402	+	269351	269863	513	170	translation initiation factor	translation initiation factor [Cronobacter phage vB_CsaM_GAP32]	Translation
211	211	+	105846	106580	735	244	tRNAHis-5'-guanylyltransferase	tRNAHis-5'-guanylyltransferase [Yersinia phage fHe-Yen9-03]	tRNA processing
259	259	+	132571	133692	1122	373	tRNA nucleotidyltransferase	tRNA nucleotidyltransferase [Cronobacter phage vB_CsaM_GAP32]	tRNA processing
262	262	+	134431	134862	432	143	tRNA amidotransferase	tRNA amidotransferase [Yersinia phage fHe-Yen9-04]	tRNA processing
467	471	+	310748	311158	411	136	peptidyl-tRNA hydrolase	peptidyl-tRNA hydrolase [Pectobacterium phage vB_PcaM_CBB]	tRNA processing
489	496	+	320042	320314	273	90	alanine-tRNA ligase	alanine-tRNA ligase [Serratia phage vB_SmaS-Totoro]	tRNA processing
197	197	+	99101	100357	1257	418	WGR domain-containing protein	WGR domain-containing protein [Corallococcus terminator]	Unknown
214	214	+	107339	107656	318	105	DUF4326 domain-containing protein	DUF4326 domain-containing protein [Escherichia phage ph0011]	Unknown
548	556	-	345037	346188	1152	383	GTPase regulator	GTPase regulator [Escherichia phage EJP2]	Unknown
